# Supplementary material for: 3,4-Di­methyl­phenyl benzoate
Source: Acta Crystallogr Sect E Struct Rep Online. 2014 Jan 22;70(Pt 2):o194. doi: 10.1107/S1600536814001299 (PMC3998344; doi:10.1107/S1600536814001299)
Supplement: Supplementary file 1 [file e-70-0o194-sup1.cif]

##############################################################################
#                                                                            #
# This CIF contains the data in a paper accepted for publication in          #
# Acta Crystallographica Section E. It conforms to the requirements of       #
# Notes for Authors for Acta Crystallographica Section E, and has been       #
# peer reviewed under the auspices of the IUCr Commission on Journals.       #
#                                                                            #
# Full details of the Crystallographic Information File format               #
# are given in the paper "The Crystallographic Information File (CIF):       #
# a New Standard Archive File for Crystallography" by S. R. Hall, F. H.      #
# Allen and I. D. Brown [Acta Cryst. (1991), A47, 655-685].                  #
#                                                                            #
# The current version of the core CIF dictionary is obtainable from          #
# ftp://ftp.iucr.org/pub/cif_core.dic.                                       #
#                                                                            #
# Software is freely available for graphical display of the structure(s)     #
# in this CIF. For information consult the CIF software page                 #
# http://www.iucr.org/resources/cif/software.                                #
#                                                                            #
# This file may be used for bona fide research purposes within the           #
# scientific community so long as proper attribution is given to the journal # 
# article from which it was obtained.                                        #
#                                                                            #
##############################################################################
data_I
_database_code_depnum_ccdc_archive 'CCDC 982156'
_audit_creation_method     SHELXL-97
_chemical_name_systematic
;
3,4-Dimethylphenyl benzoate
;
_chemical_name_common     '3,4-dimethyl phenyl benzoate'
_chemical_formula_moiety     'C15 H14 O2'
_chemical_formula_sum     'C15 H14 O2'
_chemical_formula_iupac     'C15 H14 O2'
_chemical_formula_weight     226.26
_chemical_melting_point     322.0(10)
_symmetry_cell_setting     triclinic
_symmetry_space_group_name_H-M     'P -1'
_symmetry_space_group_name_Hall     '-P 1'
loop_
    _symmetry_equiv_pos_as_xyz
    'x, y, z'
    '-x, -y, -z'
_cell_length_a     6.0293(4)
_cell_length_b     7.8506(3)
_cell_length_c     13.1163(9)
_cell_angle_alpha     88.592(4)
_cell_angle_beta     77.020(5)
_cell_angle_gamma     77.680(4)
_cell_volume     590.87(6)
_cell_formula_units_Z     2
_cell_measurement_reflns_used     2013
_cell_measurement_theta_min     3.0585
_cell_measurement_theta_max     29.6076
_cell_measurement_temperature     123.3
_exptl_crystal_description     plate
_exptl_crystal_colour     colourless
_exptl_crystal_size_max     0.33
_exptl_crystal_size_mid     0.25
_exptl_crystal_size_min     0.06
_exptl_crystal_density_diffrn     1.272
_exptl_crystal_density_meas     ?
_exptl_crystal_density_method     'not measured'
_exptl_crystal_F_000     240
_exptl_absorpt_coefficient_mu     0.083
_exptl_absorpt_correction_type     multi-scan
_exptl_absorpt_process_details
;
(CrysAlisPro; Oxford Diffraction, 2010)
;
_exptl_absorpt_correction_T_min     0.9771
_exptl_absorpt_correction_T_max     1.0000
_diffrn_ambient_temperature     123
_diffrn_radiation_type     MoK\a
_diffrn_radiation_wavelength     0.71073
_diffrn_radiation_source     'fine-focus sealed tube'
_diffrn_radiation_monochromator     graphite
_diffrn_measurement_device_type     'Oxford Diffraction Xcalibur E'
_diffrn_measurement_method     'omega scans'
_diffrn_detector_area_resol_mean     ?
_diffrn_reflns_number     5782
_diffrn_reflns_av_R_equivalents     0.0213
_diffrn_reflns_av_sigmaI/netI     0.0413
_diffrn_reflns_theta_min     3.06
_diffrn_reflns_theta_max     29.81
_diffrn_reflns_theta_full     27.00
_diffrn_measured_fraction_theta_max     0.874
_diffrn_measured_fraction_theta_full     0.998
_diffrn_reflns_limit_h_min     -8
_diffrn_reflns_limit_h_max     8
_diffrn_reflns_limit_k_min     -10
_diffrn_reflns_limit_k_max     10
_diffrn_reflns_limit_l_min     -18
_diffrn_reflns_limit_l_max     18
_diffrn_standards_number     0
_diffrn_standards_interval_count     ?
_diffrn_standards_interval_time     120
_diffrn_standards_decay_%     0
_refine_special_details
;
Refinement of <i>F</i>^2^ against ALL reflections. The weighted <i>R</i>-factor
<i>wR</i> and goodness of fit <i>S</i> are based on <i>F</i>^2^, conventional
<i>R</i>-factors <i>R</i> are based on <i>F</i>, with <i>F</i> set to zero for
negative <i>F</i>^2^. The threshold expression of <i>F</i>^2^ >
\s(<i>F</i>^2^) is used only for calculating <i>R</i>-factors(gt) <i>etc</i>.
and is not relevant to the choice of reflections for refinement.
<i>R</i>-factors based on <i>F</i>^2^ are statistically about twice as large
as those based on <i>F</i>, and <i>R</i>- factors based on ALL data will be
even larger.
;
_reflns_number_total     2965
_reflns_number_gt     2196
_reflns_threshold_expression     'I>2\s(I)'
_refine_ls_structure_factor_coef     Fsqd
_refine_ls_matrix_type     full
_refine_ls_R_factor_all     0.0695
_refine_ls_R_factor_gt     0.0480
_refine_ls_wR_factor_gt     0.1010
_refine_ls_wR_factor_ref     0.1118
_refine_ls_goodness_of_fit_ref     1.044
_refine_ls_restrained_S_all     1.044
_refine_ls_number_reflns     2965
_refine_ls_number_parameters     156
_refine_ls_number_restraints     0
_refine_ls_hydrogen_treatment     constr
_refine_ls_weighting_scheme     calc
_refine_ls_weighting_details
         'calc w=1/[\s^2^(Fo^2^)+(0.0425P)^2^+0.1253P] where P=(Fo^2^+2Fc^2^)/3'
_atom_sites_solution_hydrogens     geom
_atom_sites_solution_primary     direct
_atom_sites_solution_secondary     difmap
_refine_ls_shift/su_max     0.000
_refine_ls_shift/su_mean     0.000
_refine_diff_density_max     0.276
_refine_diff_density_min     -0.244
_refine_ls_extinction_method     none
_refine_ls_extinction_coef     ?
loop_
    _atom_type_symbol
    _atom_type_description
    _atom_type_scat_dispersion_real
    _atom_type_scat_dispersion_imag
    _atom_type_scat_source
    'O' 'O' 0.0106 0.0060
                         'International Tables Vol C Tables 4.2.6.8 and 6.1.1.4'
    'C' 'C' 0.0033 0.0016
                         'International Tables Vol C Tables 4.2.6.8 and 6.1.1.4'
    'H' 'H' 0.0000 0.0000
                         'International Tables Vol C Tables 4.2.6.8 and 6.1.1.4'
_computing_data_collection
;
CrysAlisPro (Oxford Diffraction, 2010)
;
_computing_cell_refinement     'CrysAlisPro (Oxford Diffraction, 2010)'
_computing_data_reduction     'CrysAlisPro (Oxford Diffraction, 2010)'
_computing_structure_solution     'SHELXS97 (Sheldrick, 2008)'
_computing_structure_refinement     'SHELX-97 (Sheldrick, 2008)'
_computing_molecular_graphics
;
ORTEP-3 for Windows (Farrugia, 2012)
and Mercury (Macrae <i>et al.</i>, 2006)
;
_computing_publication_material     'WinGX (Farrugia, 2012)'
loop_
    _atom_site_type_symbol
    _atom_site_label
    _atom_site_fract_x
    _atom_site_fract_y
    _atom_site_fract_z
    _atom_site_U_iso_or_equiv
    _atom_site_adp_type
    _atom_site_calc_flag
    _atom_site_refinement_flags
    _atom_site_occupancy
    _atom_site_symmetry_multiplicity
    _atom_site_disorder_assembly
    _atom_site_disorder_group
    O O7 0.50750(18) 0.19314(11) 0.74671(8) 0.0239(2) Uani d . 1 1 . .
    O O8 0.74671(18) 0.27031(12) 0.83880(8) 0.0262(3) Uani d . 1 1 . .
    C C1 0.4447(2) 0.36566(16) 0.71295(11) 0.0202(3) Uani d . 1 1 . .
    C C2 0.2126(2) 0.44540(17) 0.74124(11) 0.0227(3) Uani d . 1 1 . .
    H H2 0.1032 0.3888 0.7848 0.027 Uiso calc R 1 1 . .
    C C3 0.1425(3) 0.61121(18) 0.70426(11) 0.0236(3) Uani d . 1 1 . .
    H H3 -0.0171 0.6682 0.7231 0.028 Uiso calc R 1 1 . .
    C C4 0.3009(3) 0.69544(17) 0.64030(11) 0.0218(3) Uani d . 1 1 . .
    C C5 0.5366(2) 0.61144(17) 0.61281(11) 0.0213(3) Uani d . 1 1 . .
    C C6 0.6075(2) 0.44503(17) 0.64949(11) 0.0211(3) Uani d . 1 1 . .
    H H6 0.7665 0.3865 0.6310 0.025 Uiso calc R 1 1 . .
    C C7 0.6508(2) 0.16320(16) 0.81492(10) 0.0184(3) Uani d . 1 1 . .
    C C8 0.6695(2) -0.01620(16) 0.85620(10) 0.0182(3) Uani d . 1 1 . .
    C C9 0.8327(2) -0.07177(17) 0.91616(11) 0.0226(3) Uani d . 1 1 . .
    H H9 0.9322 0.0019 0.9267 0.027 Uiso calc R 1 1 . .
    C C10 0.8508(3) -0.23504(18) 0.96080(12) 0.0257(3) Uani d . 1 1 . .
    H H10 0.9613 -0.2727 1.0025 0.031 Uiso calc R 1 1 . .
    C C11 0.7073(3) -0.34264(17) 0.94426(11) 0.0252(3) Uani d . 1 1 . .
    H H11 0.7192 -0.4542 0.9748 0.030 Uiso calc R 1 1 . .
    C C12 0.5461(3) -0.28836(17) 0.88330(11) 0.0241(3) Uani d . 1 1 . .
    H H12 0.4495 -0.3635 0.8716 0.029 Uiso calc R 1 1 . .
    C C13 0.5251(2) -0.12484(16) 0.83937(11) 0.0205(3) Uani d . 1 1 . .
    H H13 0.4135 -0.0872 0.7982 0.025 Uiso calc R 1 1 . .
    C C14 0.2186(3) 0.87556(18) 0.60106(13) 0.0314(4) Uani d . 1 1 . .
    H H14A 0.0507 0.9147 0.6291 0.047 Uiso calc R 1 1 . .
    H H14B 0.2509 0.8716 0.5244 0.047 Uiso calc R 1 1 . .
    H H14C 0.3010 0.9570 0.6242 0.047 Uiso calc R 1 1 . .
    C C15 0.7122(3) 0.6999(2) 0.54453(12) 0.0292(3) Uani d . 1 1 . .
    H H15A 0.8692 0.6291 0.5400 0.044 Uiso calc R 1 1 . .
    H H15B 0.7010 0.8151 0.5748 0.044 Uiso calc R 1 1 . .
    H H15C 0.6807 0.7130 0.4743 0.044 Uiso calc R 1 1 . .
loop_
    _atom_site_aniso_label
    _atom_site_aniso_U_11
    _atom_site_aniso_U_22
    _atom_site_aniso_U_33
    _atom_site_aniso_U_12
    _atom_site_aniso_U_13
    _atom_site_aniso_U_23
    O7 0.0319(6) 0.0159(4) 0.0298(6) -0.0087(4) -0.0163(5) 0.0063(4)
    O8 0.0332(6) 0.0197(5) 0.0327(6) -0.0133(4) -0.0150(5) 0.0059(4)
    C1 0.0273(8) 0.0157(6) 0.0211(7) -0.0066(5) -0.0112(6) 0.0045(5)
    C2 0.0236(7) 0.0247(7) 0.0220(7) -0.0100(6) -0.0057(6) 0.0049(6)
    C3 0.0222(7) 0.0248(7) 0.0240(7) -0.0035(6) -0.0071(6) 0.0014(6)
    C4 0.0283(8) 0.0189(6) 0.0206(7) -0.0050(6) -0.0111(6) 0.0028(5)
    C5 0.0256(8) 0.0232(7) 0.0181(7) -0.0097(6) -0.0074(6) 0.0033(5)
    C6 0.0204(7) 0.0226(7) 0.0207(7) -0.0041(5) -0.0058(6) 0.0001(5)
    C7 0.0194(7) 0.0174(6) 0.0188(7) -0.0051(5) -0.0043(5) 0.0016(5)
    C8 0.0216(7) 0.0147(6) 0.0175(7) -0.0042(5) -0.0025(5) -0.0001(5)
    C9 0.0261(8) 0.0196(6) 0.0249(7) -0.0067(5) -0.0097(6) 0.0012(6)
    C10 0.0303(8) 0.0225(7) 0.0241(7) -0.0013(6) -0.0098(6) 0.0030(6)
    C11 0.0322(8) 0.0147(6) 0.0251(8) -0.0034(6) -0.0012(6) 0.0034(5)
    C12 0.0278(8) 0.0183(6) 0.0264(8) -0.0094(6) -0.0024(6) -0.0003(6)
    C13 0.0217(7) 0.0182(6) 0.0225(7) -0.0053(5) -0.0056(6) 0.0002(5)
    C14 0.0376(9) 0.0237(7) 0.0361(9) -0.0062(6) -0.0161(7) 0.0080(6)
    C15 0.0323(9) 0.0324(8) 0.0270(8) -0.0145(7) -0.0087(7) 0.0101(6)
_geom_special_details
;
 All esds (except the esd in the dihedral angle between two l.s. planes)
 are estimated using the full covariance matrix.  The cell esds are taken
 into account individually in the estimation of esds in distances, angles
 and torsion angles; correlations between esds in cell parameters are only
 used when they are defined by crystal symmetry.  An approximate (isotropic)
 treatment of cell esds is used for estimating esds involving l.s. planes.
;
loop_
    _geom_bond_atom_site_label_1
    _geom_bond_atom_site_label_2
    _geom_bond_site_symmetry_2
    _geom_bond_distance
    _geom_bond_publ_flag
    O7 C7 . 1.3609(16) ?
    O7 C1 . 1.4145(15) ?
    O8 C7 . 1.2008(16) ?
    C1 C2 . 1.3755(19) ?
    C1 C6 . 1.383(2) ?
    C2 C3 . 1.3909(19) ?
    C2 H2 . 0.9500 ?
    C3 C4 . 1.391(2) ?
    C3 H3 . 0.9500 ?
    C4 C5 . 1.402(2) ?
    C4 C14 . 1.5133(18) ?
    C5 C6 . 1.3943(19) ?
    C5 C15 . 1.504(2) ?
    C6 H6 . 0.9500 ?
    C7 C8 . 1.4871(17) ?
    C8 C9 . 1.3872(19) ?
    C8 C13 . 1.3950(18) ?
    C9 C10 . 1.3892(19) ?
    C9 H9 . 0.9500 ?
    C10 C11 . 1.384(2) ?
    C10 H10 . 0.9500 ?
    C11 C12 . 1.386(2) ?
    C11 H11 . 0.9500 ?
    C12 C13 . 1.3867(18) ?
    C12 H12 . 0.9500 ?
    C13 H13 . 0.9500 ?
    C14 H14A . 0.9800 ?
    C14 H14B . 0.9800 ?
    C14 H14C . 0.9800 ?
    C15 H15A . 0.9800 ?
    C15 H15B . 0.9800 ?
    C15 H15C . 0.9800 ?
loop_
    _geom_angle_atom_site_label_1
    _geom_angle_atom_site_label_2
    _geom_angle_atom_site_label_3
    _geom_angle_site_symmetry_1
    _geom_angle_site_symmetry_3
    _geom_angle
    _geom_angle_publ_flag
    C7 O7 C1 . . 117.97(10) ?
    C2 C1 C6 . . 122.09(13) ?
    C2 C1 O7 . . 116.62(12) ?
    C6 C1 O7 . . 121.17(12) ?
    C1 C2 C3 . . 118.16(13) ?
    C1 C2 H2 . . 120.9 ?
    C3 C2 H2 . . 120.9 ?
    C2 C3 C4 . . 121.48(14) ?
    C2 C3 H3 . . 119.3 ?
    C4 C3 H3 . . 119.3 ?
    C3 C4 C5 . . 119.23(12) ?
    C3 C4 C14 . . 120.13(13) ?
    C5 C4 C14 . . 120.64(13) ?
    C6 C5 C4 . . 119.46(13) ?
    C6 C5 C15 . . 120.11(13) ?
    C4 C5 C15 . . 120.43(13) ?
    C1 C6 C5 . . 119.57(13) ?
    C1 C6 H6 . . 120.2 ?
    C5 C6 H6 . . 120.2 ?
    O8 C7 O7 . . 123.50(12) ?
    O8 C7 C8 . . 125.00(13) ?
    O7 C7 C8 . . 111.50(11) ?
    C9 C8 C13 . . 120.17(12) ?
    C9 C8 C7 . . 117.48(12) ?
    C13 C8 C7 . . 122.32(12) ?
    C8 C9 C10 . . 120.06(13) ?
    C8 C9 H9 . . 120.0 ?
    C10 C9 H9 . . 120.0 ?
    C11 C10 C9 . . 119.75(14) ?
    C11 C10 H10 . . 120.1 ?
    C9 C10 H10 . . 120.1 ?
    C10 C11 C12 . . 120.31(13) ?
    C10 C11 H11 . . 119.8 ?
    C12 C11 H11 . . 119.8 ?
    C11 C12 C13 . . 120.32(13) ?
    C11 C12 H12 . . 119.8 ?
    C13 C12 H12 . . 119.8 ?
    C12 C13 C8 . . 119.38(13) ?
    C12 C13 H13 . . 120.3 ?
    C8 C13 H13 . . 120.3 ?
    C4 C14 H14A . . 109.5 ?
    C4 C14 H14B . . 109.5 ?
    H14A C14 H14B . . 109.5 ?
    C4 C14 H14C . . 109.5 ?
    H14A C14 H14C . . 109.5 ?
    H14B C14 H14C . . 109.5 ?
    C5 C15 H15A . . 109.5 ?
    C5 C15 H15B . . 109.5 ?
    H15A C15 H15B . . 109.5 ?
    C5 C15 H15C . . 109.5 ?
    H15A C15 H15C . . 109.5 ?
    H15B C15 H15C . . 109.5 ?
loop_
    _geom_torsion_atom_site_label_1
    _geom_torsion_atom_site_label_2
    _geom_torsion_atom_site_label_3
    _geom_torsion_atom_site_label_4
    _geom_torsion_site_symmetry_1
    _geom_torsion_site_symmetry_2
    _geom_torsion_site_symmetry_3
    _geom_torsion_site_symmetry_4
    _geom_torsion
    _geom_torsion_publ_flag
    C7 O7 C1 C2 . . . . -115.77(14) ?
    C7 O7 C1 C6 . . . . 67.97(17) ?
    C6 C1 C2 C3 . . . . -0.1(2) ?
    O7 C1 C2 C3 . . . . -176.31(12) ?
    C1 C2 C3 C4 . . . . 0.1(2) ?
    C2 C3 C4 C5 . . . . -0.2(2) ?
    C2 C3 C4 C14 . . . . 179.75(13) ?
    C3 C4 C5 C6 . . . . 0.4(2) ?
    C14 C4 C5 C6 . . . . -179.59(13) ?
    C3 C4 C5 C15 . . . . -179.47(13) ?
    C14 C4 C5 C15 . . . . 0.6(2) ?
    C2 C1 C6 C5 . . . . 0.3(2) ?
    O7 C1 C6 C5 . . . . 176.31(12) ?
    C4 C5 C6 C1 . . . . -0.4(2) ?
    C15 C5 C6 C1 . . . . 179.46(13) ?
    C1 O7 C7 O8 . . . . -8.5(2) ?
    C1 O7 C7 C8 . . . . 170.72(11) ?
    O8 C7 C8 C9 . . . . -8.7(2) ?
    O7 C7 C8 C9 . . . . 172.01(12) ?
    O8 C7 C8 C13 . . . . 169.10(14) ?
    O7 C7 C8 C13 . . . . -10.15(18) ?
    C13 C8 C9 C10 . . . . -0.8(2) ?
    C7 C8 C9 C10 . . . . 177.06(13) ?
    C8 C9 C10 C11 . . . . 0.7(2) ?
    C9 C10 C11 C12 . . . . 0.1(2) ?
    C10 C11 C12 C13 . . . . -0.8(2) ?
    C11 C12 C13 C8 . . . . 0.7(2) ?
    C9 C8 C13 C12 . . . . 0.1(2) ?
    C7 C8 C13 C12 . . . . -177.65(12) ?
loop_
    _geom_hbond_atom_site_label_D
    _geom_hbond_atom_site_label_H
    _geom_hbond_atom_site_label_A
    _geom_hbond_site_symmetry_A
    _geom_hbond_distance_DH
    _geom_hbond_distance_HA
    _geom_hbond_distance_DA
    _geom_hbond_angle_DHA
    C2 H2 O8 1_455 0.95 2.47 3.3710(18) 157
data_global
_journal_date_recd_electronic     2014-01-16
_journal_date_accepted     2014-01-17
_journal_name_full     'Acta Crystallographica, Section E'
_journal_year     2014
_journal_volume     70
_journal_issue      2
_journal_page_first     o194
_journal_page_last     o194
_journal_paper_category     QO
_journal_paper_doi     10.1107/S1600536814001299
_journal_coeditor_code     TK5288
_publ_contact_author_name     'Dr. Rodolfo Moreno-Fuquen'
_publ_contact_author_address
;
     Departamento de Qu\'imica. Facultad de Ciencias, Universidad
     del Valle, Apartado 25360, Santiago de Cali,
     Colombia.
;
_publ_contact_author_email     'rodimo26@yahoo.es'
_publ_contact_author_fax     '57 23 392440'
_publ_contact_author_phone     '57 23 393248'
_publ_section_title
;
3,4-Dimethylphenyl benzoate
;
loop_
    _publ_author_name
    _publ_author_address
    'Moreno-Fuquen, Rodolfo'
;    Departamento de Qu\'imica - Facultad de Ciencias,
     Universidad del Valle
     Apartado 25360, Santiago de Cali,
     Colombia
;
    'Rend\'on, Mauricio'
;    Departamento de Qu\'imica - Facultad de Ciencias,
     Universidad del Valle
     Apartado 25360, Santiago de Cali,
     Colombia
;
    'Kennedy, Alan R.'
;    WestCHEM, Department of Pure and Applied Chemistry,
     University of Strathclyde,
     295 Cathedral Street, Glasgow G1 1XL,
     Scotland
;
_exptl_special_details
;
IR spectra were recorded on
a FT---IR SHIMADZU IR-Affinity-1 spectrophotometer. IR (KBr) 3076.4 cm^-1^ and
2971.8 cm^-1^ (aromatic C-H); 2930.4 cm^-1^, 2887.0 cm^-1^(C-H methyl); 1730.8
cm^-1^ (ester C=O); 1592.9 cm^-1^ (C=C); 1495.5 cm^-1^; 1262.2 cm^-1^ and
1149.4 cm^-1^ (C(=O)-O).
;
_iucr_refine_instructions_details
;
TITL rodolfomayx in P -1
CELL  0.71073   6.0293   7.8506  13.1163   88.592   77.020   77.680
ZERR     2.00   0.0004   0.0003   0.0009    0.004    0.005    0.004
LATT   1
SFAC  O    C    H
UNIT  4    30   28
MERG   2
OMIT    -3.00 180.00
MPLA  C1 O7 C7 O8 C8
MPLA  C8 C9 C10 C11 C12 C13
MPLA  C1 C2 C3 C4 C5 C6
MPLA  C1 O7 C7 O8 C8
EQIV $1 X-1, Y,Z
HTAB C2 O8_$1
FMAP   2
PLAN   20
ACTA    54.00
BOND   $H
CONF
L.S.  10
TEMP  -150.00
WGHT    0.042500    0.125300
FVAR      10.28057
O7    1    0.507502    0.193143    0.746706    11.00000    0.03193    0.01594 =
         0.02981    0.00629   -0.01626   -0.00875
O8    1    0.746711    0.270309    0.838800    11.00000    0.03322    0.01966 =
         0.03266    0.00585   -0.01504   -0.01331
C1    2    0.444679    0.365658    0.712951    11.00000    0.02725    0.01566 =
         0.02114    0.00445   -0.01117   -0.00658
C2    2    0.212602    0.445399    0.741239    11.00000    0.02364    0.02468 =
         0.02200    0.00495   -0.00570   -0.00998
AFIX  43
H2    3    0.103216    0.388790    0.784824    11.00000   -1.20000
AFIX   0
C3    2    0.142504    0.611215    0.704263    11.00000    0.02222    0.02484 =
         0.02398    0.00136   -0.00714   -0.00348
AFIX  43
H3    3   -0.017125    0.668232    0.723112    11.00000   -1.20000
AFIX   0
C4    2    0.300875    0.695437    0.640305    11.00000    0.02832    0.01890 =
         0.02064    0.00284   -0.01114   -0.00500
C5    2    0.536599    0.611444    0.612805    11.00000    0.02561    0.02318 =
         0.01810    0.00330   -0.00739   -0.00968
C6    2    0.607464    0.445033    0.649493    11.00000    0.02041    0.02257 =
         0.02074    0.00009   -0.00584   -0.00409
AFIX  43
H6    3    0.766533    0.386549    0.631022    11.00000   -1.20000
AFIX   0
C7    2    0.650761    0.163198    0.814920    11.00000    0.01938    0.01744 =
         0.01881    0.00155   -0.00432   -0.00508
C8    2    0.669520   -0.016204    0.856196    11.00000    0.02158    0.01474 =
         0.01746   -0.00012   -0.00249   -0.00425
C9    2    0.832696   -0.071770    0.916155    11.00000    0.02606    0.01962 =
         0.02491    0.00118   -0.00973   -0.00673
AFIX  43
H9    3    0.932168    0.001898    0.926697    11.00000   -1.20000
AFIX   0
C10   2    0.850788   -0.235039    0.960801    11.00000    0.03030    0.02249 =
         0.02411    0.00299   -0.00984   -0.00128
AFIX  43
H10   3    0.961280   -0.272677    1.002527    11.00000   -1.20000
AFIX   0
C11   2    0.707259   -0.342639    0.944262    11.00000    0.03219    0.01472 =
         0.02513    0.00342   -0.00115   -0.00343
AFIX  43
H11   3    0.719249   -0.454247    0.974839    11.00000   -1.20000
AFIX   0
C12   2    0.546107   -0.288355    0.883305    11.00000    0.02775    0.01834 =
         0.02639   -0.00029   -0.00239   -0.00940
AFIX  43
H12   3    0.449528   -0.363525    0.871556    11.00000   -1.20000
AFIX   0
C13   2    0.525145   -0.124839    0.839374    11.00000    0.02173    0.01825 =
         0.02247    0.00023   -0.00564   -0.00527
AFIX  43
H13   3    0.413512   -0.087152    0.798210    11.00000   -1.20000
AFIX   0
C14   2    0.218601    0.875559    0.601061    11.00000    0.03756    0.02366 =
         0.03609    0.00802   -0.01607   -0.00617
AFIX 137
H14A  3    0.050669    0.914700    0.629109    11.00000   -1.50000
H14B  3    0.250889    0.871645    0.524421    11.00000   -1.50000
H14C  3    0.300967    0.956974    0.624240    11.00000   -1.50000
AFIX   0
C15   2    0.712160    0.699873    0.544534    11.00000    0.03229    0.03236 =
         0.02701    0.01012   -0.00873   -0.01455
AFIX 137
H15A  3    0.869198    0.629146    0.540029    11.00000   -1.50000
H15B  3    0.701039    0.815142    0.574764    11.00000   -1.50000
H15C  3    0.680654    0.712958    0.474320    11.00000   -1.50000
HKLF 4
REM  rodolfomayx in P -1
REM R1 =  0.0480 for   2196 Fo > 4sig(Fo)  and  0.0695 for all   2965 data
REM    156 parameters refined using      0 restraints
END
WGHT      0.0425      0.1253
REM Highest difference peak  0.276,  deepest hole -0.244,  1-sigma level  0.045
Q1    1   0.6794  0.0613  0.8251  11.00000  0.05    0.28
Q2    1   0.8657 -0.1681  0.9183  11.00000  0.05    0.21
Q3    1   0.5334  0.4170  0.6987  11.00000  0.05    0.20
Q4    1   0.5007 -0.1872  0.8814  11.00000  0.05    0.19
Q5    1   0.4721  0.2966  0.7260  11.00000  0.05    0.18
Q6    1   0.5627 -0.0568  0.8606  11.00000  0.05    0.18
Q7    1   0.6191  0.6451  0.5797  11.00000  0.05    0.18
Q8    1   0.1771  0.5026  0.7003  11.00000  0.05    0.18
Q9    1   0.4326  0.6649  0.6400  11.00000  0.05    0.17
Q10   1   0.2349  0.6820  0.6984  11.00000  0.05    0.17
Q11   1   0.7068 -0.0224  0.9041  11.00000  0.05    0.17
Q12   1   0.2592  0.7756  0.6249  11.00000  0.05    0.17
Q13   1   0.3214  0.3877  0.6993  11.00000  0.05    0.16
Q14   1   0.7289  0.3806  0.8154  11.00000  0.05    0.15
Q15   1   0.7779 -0.1365  0.9670  11.00000  0.05    0.15
Q16   1   0.5686  0.5432  0.6398  11.00000  0.05    0.15
Q17   1   0.3501  0.4151  0.7557  11.00000  0.05    0.15
Q18   1   0.2318  0.6096  0.6448  11.00000  0.05    0.14
Q19   1   0.7837  0.3595  0.8041  11.00000  0.05    0.14
Q20   1   0.7957 -0.0551  0.8600  11.00000  0.05    0.14
;
