# Supplementary material for: 3,4-Di­methyl­phenyl benzoate
Source: Acta Crystallogr Sect E Struct Rep Online. 2014 Jan 22;70(Pt 2):o194. doi: 10.1107/S1600536814001299 (PMC3998344; doi:10.1107/S1600536814001299)
Supplement: Supplementary file 2 [file e-70-0o194-Isup2.hkl]

#
# h,k,l, Fc-squared, Fo-squared, sigma(Fo-squared) and status flag
#
data_I
_shelx_title ' rodolfomayx in P -1'
_shelx_refln_list_code          4
_shelx_F_calc_maximum      100.90
_exptl_crystal_F_000       240.00
_reflns_d_resolution_high  0.7148
 
loop_
 _symmetry_equiv_pos_as_xyz
 'x, y, z'
 '-x, -y, -z'
 
_cell_length_a     6.0293
_cell_length_b     7.8506
_cell_length_c    13.1163
_cell_angle_alpha  88.592
_cell_angle_beta   77.020
_cell_angle_gamma  77.680
 
_shelx_F_squared_multiplier     1.000
 
loop_
 _refln_index_h
 _refln_index_k
 _refln_index_l
 _refln_F_squared_calc
 _refln_F_squared_meas
 _refln_F_squared_sigma
 _refln_observed_status
   1   0   0     3197.79     2908.79      9.32 o
   2   0   0      360.31      364.76      3.33 o
   3   0   0      250.88      262.68      5.01 o
   4   0   0      127.98      124.31      4.09 o
   5   0   0       61.20       59.16      3.25 o
   6   0   0       44.31       40.09      3.03 o
   7   0   0        3.62        7.20      2.68 o
  -7   1   0        1.08        1.78      1.96 o
  -6   1   0        0.50        1.86      1.97 o
  -5   1   0        2.53        1.87      1.04 o
  -4   1   0       58.67       58.16      3.72 o
  -3   1   0      170.91      199.45      3.79 o
  -2   1   0        5.10        4.34      0.38 o
  -1   1   0        9.77        8.84      0.39 o
   1   1   0       58.59       59.80      1.12 o
   2   1   0        1.17        1.24      0.55 o
   3   1   0      132.25      126.52      7.96 o
   4   1   0       47.37       46.14      2.65 o
   5   1   0       45.84       47.99      3.02 o
   6   1   0      236.69      239.69      7.27 o
   7   1   0      116.90      124.79      8.14 o
  -7   2   0       22.70       27.98      4.54 o
  -6   2   0        0.01       -1.37      1.78 o
  -5   2   0        0.28        1.43      1.24 o
  -4   2   0       96.00      112.22      3.67 o
  -3   2   0       22.06       21.57      1.11 o
  -2   2   0      205.62      210.39      1.93 o
  -1   2   0        0.72        1.12      0.28 o
   0   2   0      913.24      870.98      3.07 o
   1   2   0      832.06      743.53      8.20 o
   2   2   0      206.18      199.44      6.14 o
   3   2   0        0.17        1.28      0.86 o
   4   2   0      199.62      186.99      8.88 o
   5   2   0      428.61      415.80      8.82 o
   6   2   0        0.16        1.01      2.41 o
   7   2   0        2.21        1.90      1.66 o
  -6   3   0        7.29        5.01      2.00 o
  -5   3   0        0.00       -1.05      1.36 o
  -4   3   0        0.01        0.31      0.73 o
  -3   3   0        4.29        5.88      0.86 o
  -2   3   0      168.31      177.62      5.31 o
  -1   3   0       42.28       41.58      1.04 o
   0   3   0      273.22      298.44      2.67 o
   1   3   0        7.93        9.03      0.74 o
   2   3   0       84.07       87.39      4.14 o
   3   3   0      499.90      530.42     11.39 o
   4   3   0        7.70        8.61      1.57 o
   5   3   0      234.97      240.19      6.97 o
   6   3   0        0.18        0.68      1.58 o
   7   3   0       34.91       38.69      4.76 o
   8   3   0        0.96        0.12      1.80 o
  -6   4   0        3.12        7.41      3.17 o
  -5   4   0        9.97        8.74      1.69 o
  -4   4   0        4.08        3.95      1.23 o
  -3   4   0      248.49      244.25      3.19 o
  -2   4   0      293.37      292.46      3.70 o
  -1   4   0      174.44      186.69      2.62 o
   0   4   0       85.12       89.52      2.06 o
   1   4   0        1.05        2.25      0.67 o
   2   4   0        2.79        4.72      1.07 o
   3   4   0        0.00        0.77      1.22 o
   4   4   0        0.02        0.59      1.45 o
   5   4   0       18.33       14.96      2.87 o
   6   4   0        0.59        0.31      1.59 o
   7   4   0        4.73        4.94      2.11 o
  -5   5   0       60.56       65.13      6.72 o
  -4   5   0       47.14       50.70      3.24 o
  -3   5   0       39.72       38.43      1.37 o
  -2   5   0      399.85      392.13      4.67 o
  -1   5   0        1.63        2.44      0.71 o
   0   5   0        0.05        0.33      0.61 o
   1   5   0       94.22       97.56      2.82 o
   2   5   0        9.33        9.50      1.03 o
   3   5   0       18.79       20.61      2.06 o
   4   5   0       35.46       33.20      2.74 o
   5   5   0      100.40       97.12      5.12 o
   6   5   0        0.21        1.70      1.42 o
   7   5   0       47.46       47.70      3.91 o
  -5   6   0       34.75       45.74      5.92 o
  -4   6   0        8.81        8.52      2.86 o
  -3   6   0       82.46       79.81      2.98 o
  -2   6   0       11.81       10.68      1.11 o
  -1   6   0        0.28       -0.72      0.84 o
   0   6   0        0.00       -0.38      0.80 o
   1   6   0      353.32      338.96      8.02 o
   2   6   0       51.04       48.09      2.32 o
   3   6   0      221.45      205.04      4.61 o
   4   6   0        0.14        0.06      1.32 o
   5   6   0       47.11       41.93      3.39 o
   6   6   0        3.41        3.13      3.41 o
   7   6   0        0.35       -0.43      1.45 o
  -4   7   0       13.48       14.39      3.65 o
  -3   7   0        1.73        5.02      2.00 o
  -2   7   0        0.40        3.56      1.39 o
  -1   7   0        0.01        0.79      0.83 o
   0   7   0       57.86       50.12      2.47 o
   1   7   0       94.52       97.16      4.21 o
   2   7   0      191.50      193.67      4.79 o
   3   7   0      392.74      391.73      7.01 o
   4   7   0        0.34        0.11      0.88 o
   5   7   0        0.00        0.32      1.30 o
   6   7   0       27.35       21.82      3.57 o
  -3   8   0        0.02       -1.64      2.31 o
  -2   8   0        1.39        3.29      1.60 o
  -1   8   0       33.88       32.95      2.26 o
   0   8   0        0.28       -0.67      0.90 o
   1   8   0       81.42       79.46      3.32 o
   2   8   0       34.04       37.53      2.41 o
   3   8   0       88.98       88.42      4.74 o
   4   8   0        3.19        5.96      1.69 o
   5   8   0       10.05       16.94      4.00 o
   6   8   0        0.23        0.74      2.04 o
  -2   9   0       30.50       33.96      4.77 o
  -1   9   0        4.36       10.55      2.64 o
   0   9   0        1.16        0.66      1.69 o
   1   9   0        0.27       -0.84      1.00 o
   2   9   0        1.85        2.15      1.37 o
   3   9   0        1.26        4.24      1.94 o
   4   9   0        3.96        4.84      1.75 o
   0  10   0        0.59        3.16      2.16 o
   1  10   0       32.60       31.67      4.79 o
   2  10   0       24.99       31.74      3.96 o
   3  10   0        0.85        2.29      5.16 o
  -3 -10   1       10.17        7.92      2.14 o
  -2 -10   1       31.51       35.84      3.45 o
  -1 -10   1      119.95      141.09      6.32 o
   0 -10   1        3.29        3.98      2.14 o
  -4  -9   1        2.41        2.20      2.01 o
  -3  -9   1       17.06       18.71      4.07 o
  -2  -9   1       19.75       20.04      2.52 o
  -1  -9   1       42.15       50.86      3.57 o
   0  -9   1        0.45        0.41      1.53 o
   1  -9   1        5.20        6.20      2.07 o
   2  -9   1        4.91        6.24      2.39 o
  -5  -8   1        6.06       10.42      3.81 o
  -4  -8   1       24.88       27.38      4.07 o
  -3  -8   1       58.38       58.69      4.00 o
  -2  -8   1       12.11       10.74      1.33 o
  -1  -8   1        0.59        1.99      0.97 o
   0  -8   1       23.85       18.92      2.19 o
   1  -8   1       93.46       96.99      4.36 o
   2  -8   1        6.03       -0.14      1.62 o
   3  -8   1       40.46       36.82      5.13 o
  -6  -7   1       35.64       32.76      6.60 o
  -5  -7   1        3.21        1.61      1.87 o
  -4  -7   1        0.24       -0.31      1.37 o
  -3  -7   1      223.85      216.91      5.08 o
  -2  -7   1        2.89        3.59      1.11 o
  -1  -7   1        2.94        2.56      0.90 o
   0  -7   1      119.38      115.36      4.99 o
   1  -7   1        4.45        4.04      0.92 o
   2  -7   1       10.18       11.82      1.38 o
   3  -7   1        3.63        2.67      2.18 o
   4  -7   1       18.96       14.42      3.52 o
  -7  -6   1        1.20        1.04      1.60 o
  -6  -6   1        0.24        1.80      3.71 o
  -5  -6   1       24.12       19.59      2.49 o
  -4  -6   1      101.13       91.21      4.65 o
  -3  -6   1      341.13      335.99      5.85 o
  -2  -6   1      276.99      266.58      5.06 o
  -1  -6   1       14.07       17.97      1.44 o
   0  -6   1        6.54        6.22      1.19 o
   1  -6   1       26.90       30.30      1.81 o
   2  -6   1        4.09        3.69      0.61 o
   3  -6   1       21.07       18.25      3.49 o
   4  -6   1       25.94       23.27      4.11 o
   5  -6   1        2.03        0.96      2.11 o
  -7  -5   1        0.09        4.48      1.61 o
  -6  -5   1       50.99       50.85      5.45 o
  -5  -5   1        4.17        2.54      2.01 o
  -4  -5   1        2.35       -0.55      1.60 o
  -3  -5   1        4.64        4.83      1.28 o
  -2  -5   1       99.93       90.24      2.74 o
  -1  -5   1        0.66        1.42      0.69 o
   0  -5   1       49.09       51.34      2.08 o
   1  -5   1        5.41        7.76      1.00 o
   2  -5   1       16.79       16.64      1.06 o
   3  -5   1      333.03      328.43      4.47 o
   4  -5   1      191.26      188.63      8.55 o
   5  -5   1       28.03       31.87      4.82 o
  -7  -4   1       96.19       98.42      7.55 o
  -6  -4   1       19.99       18.71      3.33 o
  -5  -4   1        9.31        6.07      1.99 o
  -4  -4   1        0.71        1.85      1.45 o
  -3  -4   1      100.29       91.81      5.16 o
  -2  -4   1       14.36       14.21      1.83 o
  -1  -4   1        5.33        8.44      0.85 o
   0  -4   1     1898.05     2021.79      9.70 o
   1  -4   1      349.14      355.29      4.75 o
   2  -4   1       20.08       21.14      1.05 o
   3  -4   1       26.72       24.69      1.22 o
   4  -4   1       12.31        9.99      1.14 o
   5  -4   1        0.05        1.42      1.13 o
   6  -4   1        5.95        2.69      2.83 o
  -7  -3   1        0.59        2.59      1.60 o
  -6  -3   1        1.34        0.45      1.26 o
  -5  -3   1        0.81        0.56      1.15 o
  -4  -3   1       26.67       27.63      2.34 o
  -3  -3   1       75.16       84.12      3.33 o
  -2  -3   1       14.56       13.86      1.92 o
  -1  -3   1      154.71      158.52      2.65 o
   0  -3   1      269.87      271.79      4.35 o
   1  -3   1      178.80      181.54      2.23 o
   2  -3   1      103.13      100.71      1.71 o
   3  -3   1       18.53       16.29      0.86 o
   4  -3   1       28.93       30.55      2.02 o
   5  -3   1       21.98       19.88      2.78 o
   6  -3   1        6.98        7.33      2.33 o
  -7  -2   1        9.93       11.57      2.06 o
  -6  -2   1        2.07        1.21      1.14 o
  -5  -2   1       22.75       22.42      4.19 o
  -4  -2   1      254.08      260.29      6.28 o
  -3  -2   1      156.64      155.17      4.29 o
  -2  -2   1      874.69      931.31     14.31 o
  -1  -2   1      186.23      186.69      4.39 o
   0  -2   1       41.21       43.34      0.79 o
   1  -2   1      413.85      412.51      2.43 o
   2  -2   1       10.63       12.59      0.55 o
   3  -2   1       10.87        9.85      0.80 o
   4  -2   1       80.02       77.96      3.14 o
   5  -2   1      161.68      149.58     13.32 o
   6  -2   1        9.72        6.65      2.33 o
   7  -2   1        0.19       -1.17      1.70 o
  -7  -1   1       52.91       58.62      6.43 o
  -6  -1   1       34.63       36.79      2.93 o
  -5  -1   1       16.95       18.98      2.02 o
  -4  -1   1       36.15       29.51      2.21 o
  -3  -1   1       59.40       68.77      2.74 o
  -2  -1   1        0.26        0.80      0.53 o
  -1  -1   1       45.37       45.91      1.00 o
   0  -1   1      912.69      844.35      5.49 o
   1  -1   1        5.08        6.63      0.25 o
   2  -1   1       69.41       66.73      1.13 o
   3  -1   1        1.24        0.93      0.48 o
   4  -1   1      149.89      155.51      7.99 o
   5  -1   1        2.10        1.85      1.15 o
   6  -1   1       34.64       27.37      3.35 o
   7  -1   1        7.36        6.19      2.44 o
  -7   0   1        5.45        1.93      2.32 o
  -6   0   1        8.06        8.76      1.63 o
  -5   0   1        1.28        2.93      1.16 o
  -4   0   1        0.33        0.00      0.85 o
  -3   0   1        0.32        0.34      0.66 o
  -2   0   1      538.36      545.86      5.09 o
  -1   0   1      377.21      375.63      3.34 o
   1   0   1       83.47       78.61      1.31 o
   2   0   1      763.49      733.42      4.80 o
   3   0   1       89.33      104.16      3.20 o
   4   0   1       40.81       41.36      2.45 o
   5   0   1        7.15        7.42      1.47 o
   6   0   1       44.03       45.23      3.19 o
   7   0   1        2.72        3.09      2.16 o
  -7   1   1        4.97        5.89      1.98 o
  -6   1   1        4.32        3.89      2.14 o
  -5   1   1       19.27       20.45      1.97 o
  -4   1   1       52.02       60.17      2.78 o
  -3   1   1        5.70        3.27      0.49 o
  -2   1   1      458.64      462.21      2.93 o
  -1   1   1       66.98       67.85      1.22 o
   0   1   1      609.22      582.03      4.84 o
   1   1   1     3261.65     3016.26      8.90 o
   2   1   1       76.83       70.18      1.62 o
   3   1   1       62.62       62.06      2.65 o
   4   1   1       23.06       27.95      3.68 o
   5   1   1       91.54       87.51      4.02 o
   6   1   1       29.96       33.46      2.88 o
   7   1   1      135.06      144.59      6.14 o
  -7   2   1       11.24       19.17      3.89 o
  -6   2   1       35.93       35.98      4.51 o
  -5   2   1      123.18      104.43      6.52 o
  -4   2   1       25.04       28.93      1.94 o
  -3   2   1      232.41      248.93      3.32 o
  -2   2   1        0.50        0.32      0.28 o
  -1   2   1       31.41       30.68      1.13 o
   0   2   1       90.70       96.99      1.02 o
   1   2   1       13.47       13.04      0.71 o
   2   2   1       18.47       19.62      2.11 o
   3   2   1       41.56       49.73      3.53 o
   4   2   1        2.26        2.80      1.16 o
   5   2   1      105.20      102.78      4.46 o
   6   2   1       81.53       83.37      4.52 o
   7   2   1        5.19        5.11      2.34 o
   8   2   1        0.92        0.79      1.95 o
  -7   3   1        4.54        6.64      2.80 o
  -6   3   1        0.02       -0.32      1.40 o
  -5   3   1       57.75       52.77      4.79 o
  -4   3   1        0.47        0.40      1.40 o
  -3   3   1       55.93       54.65      1.59 o
  -2   3   1        0.96        1.49      0.30 o
  -1   3   1      263.25      253.12      3.57 o
   0   3   1       95.70       91.13      1.57 o
   1   3   1      284.18      293.11      2.81 o
   2   3   1      145.11      152.31      3.89 o
   3   3   1     1239.64     1328.65     25.60 o
   4   3   1       90.80       97.77      5.61 o
   5   3   1       42.97       44.41      4.25 o
   6   3   1      122.08      117.16      7.36 o
   7   3   1        4.42        2.51      1.40 o
   8   3   1       20.20       20.31      3.64 o
  -6   4   1       26.61       34.25      3.46 o
  -5   4   1        1.71        1.04      1.97 o
  -4   4   1        6.41        6.56      1.45 o
  -3   4   1       41.24       42.35      1.53 o
  -2   4   1        0.53        1.22      0.63 o
  -1   4   1      892.00      929.62      5.51 o
   0   4   1      188.14      185.75      2.51 o
   1   4   1        3.08        1.34      0.69 o
   2   4   1       34.89       27.74      1.91 o
   3   4   1       61.99       71.00      3.32 o
   4   4   1        4.66        7.04      1.49 o
   5   4   1       12.51        9.63      2.69 o
   6   4   1        5.90        7.05      1.68 o
   7   4   1        0.85        0.88      1.32 o
   8   4   1        0.44       -2.99      2.30 o
  -5   5   1       26.98       25.76      4.37 o
  -4   5   1       17.32       13.91      1.93 o
  -3   5   1      111.72      114.22      3.46 o
  -2   5   1      347.89      342.68      6.43 o
  -1   5   1       51.15       56.86      1.91 o
   0   5   1       19.56       17.93      1.14 o
   1   5   1       60.95       59.40      2.28 o
   2   5   1      154.39      138.62      3.44 o
   3   5   1        2.15        3.17      1.21 o
   4   5   1        7.63        9.35      1.54 o
   5   5   1       97.21       94.68      4.65 o
   6   5   1       52.48       48.46      5.95 o
   7   5   1       21.26       19.52      3.20 o
  -5   6   1      131.56      144.37     10.17 o
  -4   6   1      158.99      162.30      9.94 o
  -3   6   1        2.20        0.62      0.95 o
  -2   6   1      151.20      155.91      3.72 o
  -1   6   1      104.63      110.30      3.19 o
   0   6   1        0.86        0.73      0.78 o
   1   6   1      379.16      360.73      5.89 o
   2   6   1      146.10      139.62      4.06 o
   3   6   1       55.39       59.95      2.62 o
   4   6   1       18.34       22.17      3.78 o
   5   6   1        9.83       10.17      2.01 o
   6   6   1        0.14       -0.94      1.28 o
   7   6   1        4.12        7.44      4.89 o
  -4   7   1        2.94        2.39      2.59 o
  -3   7   1        3.63        6.43      2.55 o
  -2   7   1        0.57        1.31      0.84 o
  -1   7   1       23.81       23.66      1.54 o
   0   7   1       18.39       18.59      1.59 o
   1   7   1      135.62      128.50      5.64 o
   2   7   1      890.49      874.21     12.59 o
   3   7   1      268.91      263.01      5.77 o
   4   7   1        0.00       -0.49      0.80 o
   5   7   1       25.51       28.96      3.07 o
   6   7   1       54.04       55.66      4.26 o
   7   7   1       49.24       55.48      6.43 o
  -3   8   1       14.49       14.14      3.60 o
  -2   8   1       31.41       29.16      2.81 o
  -1   8   1        5.67        7.42      1.58 o
   0   8   1        0.71        0.84      1.30 o
   1   8   1       49.57       47.56      2.64 o
   2   8   1       41.07       41.43      2.53 o
   3   8   1      139.13      142.76      5.59 o
   4   8   1        6.55        4.55      1.33 o
   5   8   1       23.82       24.53      2.84 o
   6   8   1        4.38        6.17      2.35 o
  -2   9   1        2.88        2.89      2.18 o
  -1   9   1        0.26       -0.44      1.76 o
   0   9   1        0.84       -1.16      1.14 o
   1   9   1        3.70        3.39      1.06 o
   2   9   1        2.71        2.57      1.33 o
   3   9   1        0.04       -0.05      0.92 o
   4   9   1       31.38       39.08      7.20 o
   5   9   1        4.25        6.79      3.57 o
   0  10   1       85.51       80.64      7.08 o
   1  10   1        0.93        1.37      1.50 o
   2  10   1       60.75       68.13      5.92 o
   3  10   1        4.32        4.94      1.85 o
  -3 -10   2       30.17       38.79      5.05 o
  -2 -10   2       10.50       11.40      4.27 o
  -1 -10   2        0.48        1.52      1.52 o
   0 -10   2        7.16        5.37      2.33 o
  -4  -9   2        6.92       14.55      5.68 o
  -3  -9   2       28.44       29.05      3.13 o
  -2  -9   2       13.32       16.84      2.32 o
  -1  -9   2        4.99        5.54      3.70 o
   0  -9   2       31.92       32.49      3.00 o
   1  -9   2        5.09        6.37      2.02 o
   2  -9   2        0.34       -3.37      2.25 o
  -5  -8   2        3.83        3.66      1.70 o
  -4  -8   2        0.65        1.51      1.80 o
  -3  -8   2        8.15        9.59      4.30 o
  -2  -8   2       42.88       43.15      2.48 o
  -1  -8   2        2.33        2.35      1.03 o
   0  -8   2       44.04       40.48      3.39 o
   1  -8   2        6.11        6.65      1.38 o
   2  -8   2       17.22       16.94      3.52 o
   3  -8   2        1.94        2.20      2.42 o
  -6  -7   2       10.27       14.76      4.14 o
  -5  -7   2        4.04        4.14      2.83 o
  -4  -7   2        2.99        2.02      1.62 o
  -3  -7   2       43.29       46.29      3.41 o
  -2  -7   2       81.70       80.52      3.04 o
  -1  -7   2        0.01       -1.45      0.97 o
   0  -7   2        4.67        4.32      1.31 o
   1  -7   2       60.79       47.75      2.47 o
   2  -7   2        4.28        4.26      1.24 o
   3  -7   2        0.16        1.16      1.79 o
   4  -7   2        9.39       15.06      3.55 o
  -7  -6   2        9.68       18.15      4.26 o
  -6  -6   2       41.09       43.41      3.88 o
  -5  -6   2        0.11        2.72      2.33 o
  -4  -6   2      237.30      237.30      9.13 o
  -3  -6   2      214.11      201.81      4.38 o
  -2  -6   2     1958.51     1858.94     14.01 o
  -1  -6   2       94.97       84.66      2.88 o
   0  -6   2        0.52        1.94      1.08 o
   1  -6   2       85.83       84.04      4.18 o
   2  -6   2        3.27        3.37      0.89 o
   3  -6   2       29.16       31.68      4.85 o
   4  -6   2       16.79       10.15      3.21 o
   5  -6   2        4.31        7.24      3.18 o
  -7  -5   2       11.58       18.62      3.64 o
  -6  -5   2       42.49       49.32      5.28 o
  -5  -5   2       11.97        5.36      1.85 o
  -4  -5   2        1.82        1.50      1.84 o
  -3  -5   2        0.03       -0.50      0.70 o
  -2  -5   2        6.58        5.66      0.91 o
  -1  -5   2        0.10        0.17      0.66 o
   0  -5   2       42.88       47.20      2.52 o
   1  -5   2      141.14      139.12      3.41 o
   2  -5   2        3.90        3.15      0.59 o
   3  -5   2       28.87       28.76      1.35 o
   4  -5   2      307.80      309.76     12.93 o
   5  -5   2      184.46      192.38     11.09 o
  -7  -4   2        4.79        2.53      1.98 o
  -6  -4   2       24.68       20.67      2.61 o
  -5  -4   2        3.37        4.43      1.49 o
  -4  -4   2       59.97       53.37      3.27 o
  -3  -4   2        4.26        0.78      1.39 o
  -2  -4   2       87.40       90.30      6.02 o
  -1  -4   2       74.84       71.55      2.05 o
   0  -4   2       70.39       74.27      3.14 o
   1  -4   2       14.88       14.24      1.10 o
   2  -4   2      319.93      312.58      3.61 o
   3  -4   2      313.66      312.17      3.91 o
   4  -4   2       67.73       66.51      2.62 o
   5  -4   2        1.27        4.87      2.50 o
   6  -4   2       46.60       54.16      6.25 o
  -7  -3   2        2.69        2.43      1.50 o
  -6  -3   2        3.12        2.33      1.29 o
  -5  -3   2        0.61        1.22      1.31 o
  -4  -3   2      101.82      102.39      4.25 o
  -3  -3   2        3.29        4.68      1.10 o
  -2  -3   2      397.79      434.29      6.62 o
  -1  -3   2       23.24       31.43      1.11 o
   0  -3   2      755.00      748.58      7.22 o
   1  -3   2     1527.23     1564.97      9.41 o
   2  -3   2        1.53        0.63      0.38 o
   3  -3   2      152.88      144.87      3.01 o
   4  -3   2       11.55       12.63      1.30 o
   5  -3   2       54.14       57.62      2.70 o
   6  -3   2       26.35       30.91      2.97 o
  -7  -2   2        1.66        3.52      1.37 o
  -6  -2   2        7.74        7.84      2.93 o
  -5  -2   2      205.98      206.35     11.09 o
  -4  -2   2      282.79      297.84      6.69 o
  -3  -2   2      388.91      404.83      6.88 o
  -2  -2   2      855.51      876.37     13.28 o
  -1  -2   2      193.32      198.86      1.76 o
   0  -2   2        7.43        7.18      0.41 o
   1  -2   2       12.35       15.57      0.52 o
   2  -2   2       54.50       53.57      1.12 o
   3  -2   2       32.98       32.09      1.42 o
   4  -2   2        1.43        1.31      1.16 o
   5  -2   2       10.93        7.90      1.42 o
   6  -2   2       44.16       38.78      2.93 o
   7  -2   2        0.41        0.89      1.85 o
  -7  -1   2       14.70       13.01      3.44 o
  -6  -1   2       30.84       39.74      3.08 o
  -5  -1   2      127.82      124.43      4.96 o
  -4  -1   2      244.34      232.12      6.89 o
  -3  -1   2      109.01      105.27      3.35 o
  -2  -1   2      106.46       98.61      2.19 o
  -1  -1   2       13.36       14.92      0.59 o
   0  -1   2        0.83        0.69      0.18 o
   1  -1   2      272.22      250.00      1.68 o
   2  -1   2      683.23      700.86      4.03 o
   3  -1   2      919.72     1012.54      8.57 o
   4  -1   2        0.54       -0.37      0.67 o
   5  -1   2       41.69       37.48      2.66 o
   6  -1   2       49.06       42.38      3.08 o
   7  -1   2        0.07       -0.85      1.52 o
  -7   0   2      101.94      104.96      8.35 o
  -6   0   2       32.61       41.58      4.84 o
  -5   0   2        5.67        5.25      1.88 o
  -4   0   2        4.82        7.23      2.35 o
  -3   0   2        0.11        0.65      0.64 o
  -2   0   2      283.19      275.06      3.68 o
  -1   0   2     6575.32     6270.30     33.21 o
   0   0   2      731.46      700.64      6.65 o
   1   0   2      896.60      857.61      3.91 o
   2   0   2      564.45      549.44      3.76 o
   3   0   2      549.84      579.01      7.55 o
   4   0   2       33.29       36.08      2.30 o
   5   0   2        0.02       -1.57      1.05 o
   6   0   2       13.43       11.69      2.88 o
   7   0   2        0.40       -0.83      1.20 o
  -7   1   2        4.74        3.92      2.18 o
  -6   1   2       14.33       16.98      3.31 o
  -5   1   2        3.26        3.82      1.29 o
  -4   1   2        8.16        7.76      1.19 o
  -3   1   2        8.19       10.45      0.68 o
  -2   1   2     1222.63     1257.22      6.03 o
  -1   1   2     5410.14     5088.24     13.55 o
   0   1   2      544.67      533.79      2.89 o
   1   1   2      855.02      811.59      4.14 o
   2   1   2      754.12      749.58     11.41 o
   3   1   2        0.29       -0.15      0.74 o
   4   1   2        0.47       -0.58      0.88 o
   5   1   2      152.84      157.92      5.40 o
   6   1   2        4.64        7.75      1.62 o
   7   1   2        7.44        7.67      2.58 o
  -7   2   2        0.77        1.46      1.72 o
  -6   2   2        2.29        4.43      2.10 o
  -5   2   2        0.78        3.92      2.06 o
  -4   2   2        0.40        0.28      0.62 o
  -3   2   2      101.86      105.70      1.93 o
  -2   2   2      106.55      100.83      5.41 o
  -1   2   2      801.15      778.06      7.58 o
   0   2   2       99.83      110.93      1.19 o
   1   2   2       37.81       44.34      1.21 o
   2   2   2        1.01        1.07      0.70 o
   3   2   2        0.83        3.05      0.89 o
   4   2   2       30.46       30.34      3.33 o
   5   2   2      126.68      113.96      6.49 o
   6   2   2      107.72      106.83      6.97 o
   7   2   2       91.89       99.19      7.13 o
   8   2   2       25.96       27.84      4.22 o
  -7   3   2        6.83        9.94      2.64 o
  -6   3   2        0.11       -1.73      1.68 o
  -5   3   2       59.99       54.40      4.95 o
  -4   3   2       68.14       53.06      4.44 o
  -3   3   2        3.50        3.15      0.42 o
  -2   3   2       27.38       22.92      2.74 o
  -1   3   2       47.36       43.61      1.79 o
   0   3   2        6.57        5.15      0.45 o
   1   3   2       44.57       51.53      1.21 o
   2   3   2      550.90      607.32      7.62 o
   3   3   2      222.49      223.12      6.68 o
   4   3   2       10.13       10.38      2.04 o
   5   3   2        5.13        5.96      2.98 o
   6   3   2       59.77       64.86      3.73 o
   7   3   2       14.64       18.22      3.68 o
   8   3   2       23.47       21.87      4.20 o
  -6   4   2        7.90        4.06      1.97 o
  -5   4   2       11.69        9.95      2.62 o
  -4   4   2        0.12       -1.38      1.37 o
  -3   4   2       63.62       63.95      3.01 o
  -2   4   2        1.93        2.45      0.28 o
  -1   4   2      125.79      123.41      1.93 o
   0   4   2       34.97       38.66      1.34 o
   1   4   2       90.18       96.60      2.10 o
   2   4   2        6.08       12.55      1.48 o
   3   4   2      230.68      255.28      9.17 o
   4   4   2       58.69       67.32      4.41 o
   5   4   2       48.97       56.25      3.42 o
   6   4   2        0.12        0.04      1.10 o
   7   4   2       11.63       10.20      1.87 o
  -5   5   2       40.83       40.45      3.42 o
  -4   5   2       42.90       43.88      4.54 o
  -3   5   2       50.33       48.95      2.44 o
  -2   5   2       11.43       11.94      1.02 o
  -1   5   2        2.09        1.83      0.59 o
   0   5   2      432.59      441.03      5.01 o
   1   5   2      193.27      206.50      4.08 o
   2   5   2       26.95       28.20      1.68 o
   3   5   2        2.88        3.98      1.31 o
   4   5   2       35.98       36.15      2.80 o
   5   5   2       34.14       30.52      2.74 o
   6   5   2       75.42       66.41      4.17 o
   7   5   2       15.78       17.25      2.35 o
  -4   6   2        6.04        4.95      1.49 o
  -3   6   2        4.75        4.18      0.95 o
  -2   6   2       29.95       31.12      2.59 o
  -1   6   2        0.02        0.70      0.65 o
   0   6   2       33.81       29.96      1.54 o
   1   6   2       42.15       45.06      4.82 o
   2   6   2      194.05      182.70      7.15 o
   3   6   2       55.88       51.91      2.48 o
   4   6   2        0.40        3.15      3.01 o
   5   6   2       42.51       46.68      7.09 o
   6   6   2       37.37       30.88      3.13 o
   7   6   2        8.13       11.70      2.01 o
  -4   7   2       21.48       17.95      3.97 o
  -3   7   2        2.55        1.04      1.96 o
  -2   7   2        7.82       10.89      1.72 o
  -1   7   2        0.00        0.05      0.84 o
   0   7   2       58.82       61.24      2.36 o
   1   7   2       41.95       41.71      2.31 o
   2   7   2      517.24      503.83     13.05 o
   3   7   2        4.82        3.78      0.99 o
   4   7   2       10.93        9.79      1.40 o
   5   7   2      139.57      136.52      6.12 o
   6   7   2       18.34       15.20      2.45 o
   7   7   2        3.01        1.40      2.14 o
  -3   8   2        0.29       -0.45      1.81 o
  -2   8   2       29.64       32.22      2.87 o
  -1   8   2       12.06       10.47      1.72 o
   0   8   2       68.73       66.93      3.05 o
   1   8   2       35.63       35.22      2.32 o
   2   8   2        2.55        1.91      1.47 o
   3   8   2        2.12       -0.24      1.17 o
   4   8   2       18.82       16.91      1.86 o
   5   8   2        7.54        5.77      1.65 o
   6   8   2        0.47        0.33      1.71 o
  -2   9   2        0.81        0.96      2.08 o
  -1   9   2        1.31       -1.65      2.11 o
   0   9   2        0.01       -0.49      2.84 o
   1   9   2       44.92       44.86      2.75 o
   2   9   2       21.82       22.32      2.12 o
   3   9   2        0.06       -0.12      1.55 o
   4   9   2       27.60       34.90      3.54 o
   5   9   2       12.68       24.41      3.21 o
  -1  10   2        0.12       -0.97      1.82 o
   0  10   2       17.17       22.16      4.07 o
   1  10   2       18.94       21.60      2.83 o
   2  10   2        0.58        0.23      1.14 o
   3  10   2       15.27       16.24      3.24 o
  -2 -10   3      143.55      178.84      9.19 o
  -1 -10   3       48.29       55.98      4.20 o
   0 -10   3        5.07        6.11      1.67 o
  -4  -9   3        1.69        5.26      2.06 o
  -3  -9   3       18.54       19.67      2.69 o
  -2  -9   3       58.37       66.06      4.44 o
  -1  -9   3        2.69        3.62      1.79 o
   0  -9   3        7.91        9.67      1.99 o
   1  -9   3       11.92       15.34      2.96 o
  -5  -8   3        0.17        2.02      1.60 o
  -4  -8   3        0.06       -1.60      1.36 o
  -3  -8   3       37.50       39.79      3.40 o
  -2  -8   3        5.04        4.08      2.20 o
  -1  -8   3        1.82        2.45      1.30 o
   0  -8   3       17.19       14.63      2.08 o
   1  -8   3        0.39        0.39      1.00 o
   2  -8   3       24.29       29.36      2.79 o
   3  -8   3       27.42       32.15      4.70 o
  -6  -7   3        0.01       -0.83      1.35 o
  -5  -7   3       35.90       35.85      3.41 o
  -4  -7   3        0.02        0.56      2.06 o
  -3  -7   3        3.39        2.57      1.38 o
  -2  -7   3       79.35       78.86      2.99 o
  -1  -7   3       14.50       12.97      1.77 o
   0  -7   3       36.41       28.75      2.50 o
   1  -7   3        8.46        7.13      1.36 o
   2  -7   3        9.09       10.77      1.68 o
   3  -7   3       10.67       15.57      3.19 o
   4  -7   3        4.93        2.02      2.23 o
  -6  -6   3        1.46       -1.45      2.26 o
  -5  -6   3       37.49       36.53      4.75 o
  -4  -6   3      299.39      285.79     11.13 o
  -3  -6   3      152.44      142.74      5.50 o
  -2  -6   3      124.75      129.25      3.37 o
  -1  -6   3      147.85      140.35      7.15 o
   0  -6   3        6.38        5.16      2.88 o
   1  -6   3        0.00       -0.24      0.85 o
   2  -6   3       37.74       34.06      2.12 o
   3  -6   3       14.48       17.06      1.98 o
   4  -6   3        8.29        4.93      2.38 o
   5  -6   3        2.28        2.93      2.28 o
  -7  -5   3        8.77        8.18      2.90 o
  -6  -5   3        5.13        2.82      1.93 o
  -5  -5   3        1.36        2.03      1.88 o
  -4  -5   3       10.97       16.36      3.05 o
  -3  -5   3       70.55       69.66      2.42 o
  -2  -5   3       75.18       74.86      2.50 o
  -1  -5   3       72.51       63.88      2.22 o
   0  -5   3       38.63       39.14      1.65 o
   1  -5   3        8.71       10.10      1.72 o
   2  -5   3      117.06      112.24      2.23 o
   3  -5   3      421.03      414.13      8.34 o
   4  -5   3        3.67        3.70      0.99 o
   5  -5   3       25.21       28.60      4.76 o
  -7  -4   3       47.08       52.43      4.16 o
  -6  -4   3       13.59       15.48      2.43 o
  -5  -4   3       16.65       13.08      1.95 o
  -4  -4   3        7.14       10.80      2.76 o
  -3  -4   3        1.82        2.07      1.11 o
  -2  -4   3        3.18        3.80      0.63 o
  -1  -4   3      183.36      202.43      4.48 o
   0  -4   3       67.22       63.54      2.77 o
   1  -4   3        6.71        6.47      1.15 o
   2  -4   3        0.50        0.44      0.39 o
   3  -4   3      117.22      116.86      2.77 o
   4  -4   3      153.83      151.94      3.38 o
   5  -4   3       11.41       10.50      3.12 o
   6  -4   3        0.20        0.72      2.13 o
  -7  -3   3        7.07        6.85      1.73 o
  -6  -3   3        1.33        0.99      1.27 o
  -5  -3   3        5.94        5.73      2.16 o
  -4  -3   3        0.33       -0.66      1.24 o
  -3  -3   3        7.17        6.03      1.16 o
  -2  -3   3        0.29        1.19      0.53 o
  -1  -3   3      697.15      670.49      5.67 o
   0  -3   3       92.59       97.55      1.79 o
   1  -3   3      679.70      692.41      6.02 o
   2  -3   3       12.67       12.78      0.83 o
   3  -3   3       20.82       18.51      1.27 o
   4  -3   3       48.82       45.03      2.13 o
   5  -3   3        4.08        3.51      0.94 o
   6  -3   3       15.18       18.96      3.99 o
  -7  -2   3        0.01        3.77      2.63 o
  -6  -2   3        0.54       -0.34      1.06 o
  -5  -2   3      149.24      154.01      7.00 o
  -4  -2   3       42.40       37.36      2.55 o
  -3  -2   3       77.00       85.01      3.31 o
  -2  -2   3       26.87       32.63      1.84 o
  -1  -2   3        1.58        3.42      0.55 o
   0  -2   3      184.57      177.98      1.93 o
   1  -2   3       51.48       56.50      1.49 o
   2  -2   3       42.11       33.12      1.03 o
   3  -2   3       33.03       43.34      1.58 o
   4  -2   3       46.04       46.66      3.72 o
   5  -2   3        0.56        0.78      0.91 o
   6  -2   3        5.79        5.62      1.48 o
   7  -2   3       47.46       56.25      6.55 o
  -7  -1   3        8.57        9.15      3.29 o
  -6  -1   3        4.58        6.54      1.57 o
  -5  -1   3       92.43       83.66      3.94 o
  -4  -1   3      319.87      301.07      6.50 o
  -3  -1   3       65.47       69.29      2.77 o
  -2  -1   3        1.84        1.68      0.42 o
  -1  -1   3      801.37      760.00      5.05 o
   0  -1   3      688.59      656.43      6.64 o
   1  -1   3      359.77      344.95      3.16 o
   2  -1   3        9.99        8.33      0.71 o
   3  -1   3      392.51      414.30      6.26 o
   4  -1   3       52.79       54.99      1.87 o
   5  -1   3        4.01        2.81      1.13 o
   6  -1   3        4.91        5.44      1.88 o
  -7   0   3       64.11       72.20      7.12 o
  -6   0   3       58.19       58.39      5.99 o
  -5   0   3       25.48       22.54      2.08 o
  -4   0   3      200.04      199.74      5.04 o
  -3   0   3        3.04        4.22      0.85 o
  -2   0   3       51.09       48.86      1.26 o
  -1   0   3     2439.00     2407.45     12.76 o
   0   0   3        0.12        0.38      0.30 o
   1   0   3      535.54      531.50      2.45 o
   2   0   3        8.25        7.98      0.54 o
   3   0   3      244.30      275.57      5.23 o
   4   0   3        3.02        7.70      2.68 o
   5   0   3       16.47       18.30      2.35 o
   6   0   3       36.44       40.28      3.06 o
   7   0   3        1.43       -3.36      2.24 o
  -7   1   3        1.06        0.45      2.72 o
  -6   1   3        6.60        8.29      2.99 o
  -5   1   3        0.14        4.41      2.27 o
  -4   1   3        0.35        3.36      0.89 o
  -3   1   3       17.44       19.50      1.03 o
  -2   1   3        2.47        2.71      0.29 o
  -1   1   3     1112.90     1096.75     10.51 o
   0   1   3    10180.98     9387.37     38.37 o
   1   1   3     4417.55     4228.88     10.26 o
   2   1   3      106.41      114.54      2.99 o
   3   1   3      162.42      164.39      3.63 o
   4   1   3      141.35      143.00      4.14 o
   5   1   3      212.86      214.92      5.44 o
   6   1   3      123.88      122.22      7.34 o
   7   1   3        1.32        1.45      2.04 o
   8   1   3        0.12        4.03      1.95 o
  -6   2   3        4.32        1.79      1.95 o
  -5   2   3       78.82       75.26      5.91 o
  -4   2   3      106.18       99.10      8.25 o
  -3   2   3       32.00       23.29      2.81 o
  -2   2   3        0.37        2.60      1.13 o
  -1   2   3       56.87       52.95      5.33 o
   0   2   3      101.21       97.37      1.46 o
   1   2   3     1353.55     1300.49      6.52 o
   2   2   3       18.48       16.78      1.34 o
   3   2   3       35.59       40.66      2.10 o
   4   2   3       36.54       32.84      2.15 o
   5   2   3      203.80      207.56      5.63 o
   6   2   3      369.06      365.15      8.17 o
   7   2   3       19.10       21.36      3.76 o
   8   2   3        6.32        9.05      2.72 o
  -6   3   3        6.44       12.76      3.20 o
  -5   3   3        2.14        4.61      2.00 o
  -4   3   3        1.73        1.67      1.46 o
  -3   3   3        8.19        4.74      1.49 o
  -2   3   3        0.92        2.42      0.73 o
  -1   3   3       30.04       28.92      0.99 o
   0   3   3        3.19        3.81      0.39 o
   1   3   3      108.94      107.92      1.84 o
   2   3   3      983.44     1059.84     10.25 o
   3   3   3        2.66        6.28      1.24 o
   4   3   3       16.02       19.99      1.90 o
   5   3   3      251.46      251.33      6.57 o
   6   3   3      150.72      147.67      5.45 o
   7   3   3       17.62       18.26      3.59 o
   8   3   3       24.61       33.89      4.79 o
  -6   4   3       42.42       49.98      5.51 o
  -5   4   3        2.70        2.45      1.70 o
  -4   4   3        2.55        4.48      1.72 o
  -3   4   3       56.97       56.31      4.33 o
  -2   4   3      274.23      268.97      5.18 o
  -1   4   3        8.00        6.88      0.58 o
   0   4   3      163.47      171.40      3.55 o
   1   4   3        0.16        0.86      0.46 o
   2   4   3      166.44      170.20      3.20 o
   3   4   3       33.80       33.32      2.34 o
   4   4   3       18.88       17.81      2.56 o
   5   4   3        0.81        3.25      2.73 o
   6   4   3       18.84       17.39      2.25 o
   7   4   3       10.83       13.43      2.12 o
  -5   5   3        0.94        1.58      1.31 o
  -4   5   3        5.63        2.66      1.03 o
  -3   5   3       78.76       77.18      3.14 o
  -2   5   3      360.22      364.68      6.51 o
  -1   5   3       77.27       83.36      2.43 o
   0   5   3      124.21      125.33      3.37 o
   1   5   3      355.37      348.82      5.32 o
   2   5   3       47.90       47.04      2.15 o
   3   5   3        0.32        2.03      1.24 o
   4   5   3      143.85      121.30      4.86 o
   5   5   3       46.63       45.47      3.33 o
   6   5   3       20.53       18.47      2.28 o
   7   5   3       22.09       23.50      2.73 o
  -4   6   3       49.74       48.27      3.57 o
  -3   6   3        5.26        5.56      1.07 o
  -2   6   3      307.47      309.70      7.65 o
  -1   6   3       24.92       24.96      1.40 o
   0   6   3       27.95       27.96      1.51 o
   1   6   3       97.87      100.19      3.22 o
   2   6   3        0.00       -0.23      0.87 o
   3   6   3        6.63        5.67      1.52 o
   4   6   3       52.21       41.10      3.12 o
   5   6   3       28.05       25.23      2.66 o
   6   6   3        5.43        5.40      1.59 o
   7   6   3        0.10        1.25      1.38 o
  -4   7   3        4.79        2.23      2.09 o
  -3   7   3        0.03        1.30      1.17 o
  -2   7   3        9.36        6.65      1.52 o
  -1   7   3        0.34       -1.18      1.12 o
   0   7   3      219.91      223.59      4.35 o
   1   7   3      205.27      198.47      4.84 o
   2   7   3       13.35       12.53      1.38 o
   3   7   3        8.12        7.08      1.38 o
   4   7   3       37.35       36.09      2.35 o
   5   7   3       71.83       79.24      4.99 o
   6   7   3       48.75       59.68      4.33 o
   7   7   3        0.07        2.04      1.87 o
  -3   8   3        3.91        9.80      3.02 o
  -2   8   3       21.24       21.85      2.56 o
  -1   8   3        7.83        9.78      1.51 o
   0   8   3        0.43        0.80      1.40 o
   1   8   3      111.27      118.74      4.09 o
   2   8   3        5.46        7.92      1.99 o
   3   8   3      128.59      123.63      4.36 o
   4   8   3       14.94       13.86      1.87 o
   5   8   3        0.03        0.39      1.07 o
   6   8   3        4.21        5.49      1.91 o
  -2   9   3       12.77       14.18      3.55 o
  -1   9   3        4.64        5.12      1.58 o
   0   9   3       25.14       23.76      2.81 o
   1   9   3       39.45       42.67      3.19 o
   2   9   3        0.35        3.07      1.23 o
   3   9   3       24.55       22.68      2.72 o
   4   9   3        5.63        6.16      1.60 o
   5   9   3        0.04        2.19      4.25 o
  -1  10   3       42.04       50.99      5.76 o
   0  10   3        0.22        3.25      2.90 o
   1  10   3       16.96       19.40      2.76 o
   2  10   3        0.00       -1.46      1.04 o
   3  10   3       35.38       29.95      3.13 o
   4  10   3        1.06        3.43      2.46 o
  -2 -10   4        3.52        7.25      3.37 o
  -1 -10   4       17.83       20.50      5.34 o
   0 -10   4       45.86       63.62      6.12 o
  -4  -9   4      138.41      142.49     10.24 o
  -3  -9   4       13.37       19.51      2.68 o
  -2  -9   4       70.33       68.89      7.10 o
  -1  -9   4       78.67       97.38      5.56 o
   0  -9   4        0.34       -0.34      1.97 o
   1  -9   4       16.42       12.52      2.65 o
  -5  -8   4       13.19       14.57      2.57 o
  -4  -8   4       59.21       63.74      6.81 o
  -3  -8   4       14.89       17.53      2.39 o
  -2  -8   4        0.02        0.56      1.21 o
  -1  -8   4        6.29        6.91      1.62 o
   0  -8   4       12.23        8.19      1.68 o
   1  -8   4        0.89        1.57      0.97 o
   2  -8   4        1.67        3.80      1.40 o
   3  -8   4       10.64       16.88      3.69 o
  -6  -7   4       14.20       13.43      3.33 o
  -5  -7   4       13.39       13.32      2.26 o
  -4  -7   4       11.82       12.43      2.17 o
  -3  -7   4       53.02       47.82      3.56 o
  -2  -7   4        3.80        4.24      1.48 o
  -1  -7   4       34.69       30.56      2.61 o
   0  -7   4      154.19      137.65      6.52 o
   1  -7   4      160.81      127.10      4.77 o
   2  -7   4        4.52        3.03      1.17 o
   3  -7   4        0.20        4.20      1.56 o
   4  -7   4       15.28       14.37      3.75 o
  -6  -6   4        1.73        9.84      3.03 o
  -5  -6   4       19.72       20.46      3.55 o
  -4  -6   4       28.67       32.52      3.95 o
  -3  -6   4      385.42      380.18     12.31 o
  -2  -6   4        9.70       10.71      1.86 o
  -1  -6   4       68.55       63.15      3.44 o
   0  -6   4       63.71       64.56      3.35 o
   1  -6   4       86.07       75.86      3.45 o
   2  -6   4        1.25        0.46      0.72 o
   3  -6   4        6.68        6.06      1.38 o
   4  -6   4        2.73        2.39      2.52 o
   5  -6   4        7.16        5.77      2.69 o
  -7  -5   4        5.22        6.10      2.18 o
  -6  -5   4       12.64       14.57      3.33 o
  -5  -5   4        4.36        4.66      1.50 o
  -4  -5   4      266.71      236.25      9.53 o
  -3  -5   4      653.74      609.91     14.50 o
  -2  -5   4        4.46        4.69      1.81 o
  -1  -5   4       66.41       67.97      4.60 o
   0  -5   4      308.93      295.75      4.13 o
   1  -5   4        5.92        3.70      0.69 o
   2  -5   4       44.86       44.50      2.01 o
   3  -5   4      262.62      267.54      8.63 o
   4  -5   4       11.44       11.06      1.42 o
   5  -5   4       10.73       13.72      3.53 o
  -7  -4   4        0.63        0.17      1.84 o
  -6  -4   4        3.66        5.52      2.71 o
  -5  -4   4        3.46        5.57      1.64 o
  -4  -4   4       57.69       48.95      4.43 o
  -3  -4   4       44.50       35.88      1.45 o
  -2  -4   4       38.67       37.10      2.26 o
  -1  -4   4        5.08        6.03      1.64 o
   0  -4   4       22.46       24.43      1.22 o
   1  -4   4        9.69        7.62      0.94 o
   2  -4   4        5.37        3.44      0.74 o
   3  -4   4      706.18      700.21      5.99 o
   4  -4   4      343.31      345.51      6.51 o
   5  -4   4       53.65       63.95      3.94 o
   6  -4   4        2.51        1.00      2.17 o
  -6  -3   4       16.48       16.10      3.29 o
  -5  -3   4        2.16        2.82      1.97 o
  -4  -3   4        4.55        7.77      1.67 o
  -3  -3   4        7.80        6.66      1.43 o
  -2  -3   4        4.28        4.44      1.02 o
  -1  -3   4      426.42      442.31      4.77 o
   0  -3   4      829.50      909.75      6.52 o
   1  -3   4      492.81      552.58      6.24 o
   2  -3   4       11.77       12.31      0.94 o
   3  -3   4       28.29       28.64      1.48 o
   4  -3   4      266.18      258.52      4.36 o
   5  -3   4       72.46       71.83      3.02 o
   6  -3   4        7.13       10.63      3.13 o
  -7  -2   4        6.31        4.01      3.17 o
  -6  -2   4        8.21        6.70      1.66 o
  -5  -2   4       83.30       84.72      4.18 o
  -4  -2   4       12.61        8.42      1.62 o
  -3  -2   4       22.26       18.15      1.13 o
  -2  -2   4      321.38      302.41     11.88 o
  -1  -2   4      501.47      494.92      4.78 o
   0  -2   4      138.86      144.12      5.54 o
   1  -2   4      507.25      522.83      6.70 o
   2  -2   4       55.48       55.26      1.44 o
   3  -2   4       92.89       82.75      2.34 o
   4  -2   4       18.10       18.23      1.46 o
   5  -2   4        8.92       10.54      1.36 o
   6  -2   4       31.67       27.56      5.20 o
   7  -2   4        1.27        2.08      2.15 o
  -7  -1   4       37.56       33.71      5.34 o
  -6  -1   4       14.55       16.94      3.48 o
  -5  -1   4        0.08        0.81      1.01 o
  -4  -1   4      316.38      297.37      9.50 o
  -3  -1   4      186.36      190.70      4.77 o
  -2  -1   4      168.25      171.72      2.70 o
  -1  -1   4      288.70      297.13      2.67 o
   0  -1   4        2.05        2.17      0.42 o
   1  -1   4      292.81      298.53      3.64 o
   2  -1   4      281.96      289.75      3.61 o
   3  -1   4       72.85       77.97      3.10 o
   4  -1   4       85.31       94.13      5.36 o
   5  -1   4       17.67       11.67      2.33 o
   6  -1   4       22.63       18.77      3.10 o
   7  -1   4        0.66       -0.02      1.54 o
  -6   0   4       13.12       12.88      3.40 o
  -5   0   4        4.28        5.51      2.03 o
  -4   0   4       11.59       11.03      2.60 o
  -3   0   4       38.09       35.81      2.05 o
  -2   0   4      286.20      292.71      3.06 o
  -1   0   4       43.31       45.54      0.95 o
   0   0   4      465.31      467.34      3.91 o
   1   0   4      900.32      884.62      5.98 o
   2   0   4       62.72       65.81      1.19 o
   3   0   4      156.64      158.73      3.55 o
   4   0   4       17.91       19.63      1.97 o
   5   0   4       11.71       10.01      1.14 o
   6   0   4       10.66        7.88      2.55 o
   7   0   4        2.22        4.56      2.52 o
  -6   1   4       16.25       12.94      3.31 o
  -5   1   4        0.00       -0.50      1.64 o
  -4   1   4       12.19       11.11      1.24 o
  -3   1   4      168.95      169.77      2.60 o
  -2   1   4     1654.94     1661.40     20.39 o
  -1   1   4        2.74        2.85      0.31 o
   0   1   4      879.26      841.83      4.90 o
   1   1   4     3762.80     3723.73     10.46 o
   2   1   4      231.51      249.37      5.31 o
   3   1   4      194.12      207.63      5.03 o
   4   1   4       55.08       51.10      2.34 o
   5   1   4        1.32        1.64      0.86 o
   6   1   4       46.17       36.94      4.27 o
   7   1   4        7.59        8.63      2.84 o
   8   1   4       19.86       19.85      3.97 o
  -6   2   4        5.35        4.48      2.45 o
  -5   2   4        1.19       -1.14      1.44 o
  -4   2   4       77.11       72.21      5.35 o
  -3   2   4       17.87       18.88      2.61 o
  -2   2   4      107.60      121.94      3.92 o
  -1   2   4       49.07       51.75      2.30 o
   0   2   4       19.26       19.64      0.78 o
   1   2   4      139.33      142.99      2.63 o
   2   2   4      323.07      333.29      6.18 o
   3   2   4        2.66        2.00      0.83 o
   4   2   4      157.73      154.12      4.42 o
   5   2   4       30.92       33.83      2.38 o
   6   2   4       61.72       63.77      3.43 o
   7   2   4       18.95       15.61      3.32 o
   8   2   4        0.10        0.45      2.21 o
  -6   3   4        0.12       -2.02      1.81 o
  -5   3   4       31.72       20.19      3.31 o
  -4   3   4        0.16        0.44      1.32 o
  -3   3   4        4.90        3.18      1.51 o
  -2   3   4       15.87       13.45      1.23 o
  -1   3   4       59.56       67.01      2.90 o
   0   3   4        1.94        2.46      0.44 o
   1   3   4       88.32       94.00      2.29 o
   2   3   4       50.76       55.39      2.48 o
   3   3   4       11.72       17.52      1.74 o
   4   3   4        3.20        4.67      1.33 o
   5   3   4       62.92       63.19      3.32 o
   6   3   4      330.53      359.14     11.09 o
   7   3   4        0.91       -0.08      2.01 o
   8   3   4       39.31       35.57      5.08 o
  -6   4   4       10.79       14.72      3.47 o
  -5   4   4        0.36        0.78      1.72 o
  -4   4   4        0.01       -0.88      1.35 o
  -3   4   4        5.73        4.99      1.54 o
  -2   4   4       30.33       28.99      6.47 o
  -1   4   4       11.04       12.39      1.17 o
   0   4   4       27.66       28.88      1.16 o
   1   4   4       38.24       39.28      1.74 o
   2   4   4       63.73       73.98      2.00 o
   3   4   4      325.78      360.60      7.23 o
   4   4   4        0.73        1.68      1.23 o
   5   4   4        0.68        1.00      1.22 o
   6   4   4      190.30      197.08      6.61 o
   7   4   4       60.59       59.34      6.12 o
  -5   5   4        1.71        3.46      1.78 o
  -4   5   4        0.01        0.15      1.34 o
  -3   5   4        0.65       -0.32      0.88 o
  -2   5   4        0.05        1.06      1.31 o
  -1   5   4       14.86       14.99      0.98 o
   0   5   4       83.37       84.78      2.19 o
   1   5   4       67.17       67.57      2.44 o
   2   5   4        1.58        1.99      0.58 o
   3   5   4       63.67       61.77      4.62 o
   4   5   4        3.60        8.92      1.75 o
   5   5   4       97.76       87.26      4.46 o
   6   5   4        4.27        3.51      2.14 o
   7   5   4       10.94        8.69      1.91 o
  -4   6   4        8.38       10.06      3.35 o
  -3   6   4        1.62        1.89      1.56 o
  -2   6   4       62.13       63.75      3.53 o
  -1   6   4      340.12      354.40      6.59 o
   0   6   4        2.57        3.36      0.73 o
   1   6   4       33.70       29.29      1.83 o
   2   6   4       22.65       24.12      1.79 o
   3   6   4        9.95        8.79      1.67 o
   4   6   4       77.53       69.84      3.98 o
   5   6   4       70.03       55.37      3.82 o
   6   6   4        0.03       -2.18      1.60 o
   7   6   4        1.64        1.82      1.54 o
  -4   7   4       41.12       54.40      6.15 o
  -3   7   4        5.48        3.19      1.20 o
  -2   7   4       32.91       31.83      2.76 o
  -1   7   4       33.57       34.06      2.30 o
   0   7   4      118.43      124.73      3.24 o
   1   7   4      496.94      472.70     10.00 o
   2   7   4       25.38       26.37      2.50 o
   3   7   4       88.74       85.80      3.45 o
   4   7   4        0.04        0.29      0.88 o
   5   7   4        1.77        3.73      1.63 o
   6   7   4        4.02        6.18      1.93 o
   7   7   4        7.83        7.84      3.22 o
  -3   8   4       13.13       14.72      3.36 o
  -2   8   4        0.25        2.89      1.57 o
  -1   8   4        2.45        2.16      1.25 o
   0   8   4       21.39       23.24      2.67 o
   1   8   4       68.58       71.27      3.24 o
   2   8   4       27.87       26.47      2.09 o
   3   8   4      194.30      194.40      5.48 o
   4   8   4      298.53      300.49      7.01 o
   5   8   4        6.23        6.41      1.44 o
   6   8   4       15.17       11.83      2.31 o
  -2   9   4        5.66        5.90      2.51 o
  -1   9   4       14.83       13.33      2.28 o
   0   9   4       13.25       10.35      1.93 o
   1   9   4       72.76       73.46      4.65 o
   2   9   4        2.30        2.07      1.57 o
   3   9   4       57.95       62.74      3.48 o
   4   9   4       69.51       72.27      3.71 o
   5   9   4        0.27        1.36      2.27 o
   0  10   4        2.63        6.29      2.44 o
   1  10   4        4.72        5.69      2.27 o
   2  10   4        7.45        3.73      2.54 o
   3  10   4        9.86        9.44      1.90 o
  -2 -10   5       18.75       15.48      3.80 o
  -1 -10   5        0.28       -1.86      2.31 o
   0 -10   5        7.13       10.64      2.53 o
  -3  -9   5       63.09       73.50      4.99 o
  -2  -9   5        0.04        2.20      1.62 o
  -1  -9   5        9.00       11.58      2.23 o
   0  -9   5       12.35       15.86      2.29 o
   1  -9   5        0.01       -1.15      1.68 o
   2  -9   5        0.47        0.77      1.67 o
  -4  -8   5       34.20       46.06      3.97 o
  -3  -8   5       19.51       21.85      2.65 o
  -2  -8   5        2.68        1.38      1.31 o
  -1  -8   5        2.33        1.90      2.24 o
   0  -8   5        1.13        2.24      1.28 o
   1  -8   5       11.38        8.63      2.26 o
   2  -8   5        2.12        0.51      1.46 o
   3  -8   5       33.27       37.53      5.25 o
  -5  -7   5        0.90       -1.70      1.88 o
  -4  -7   5        1.57        3.38      2.23 o
  -3  -7   5       29.61       31.97      4.81 o
  -2  -7   5        0.65        0.94      1.23 o
  -1  -7   5       61.72       54.16      4.14 o
   0  -7   5        5.30        5.49      1.49 o
   1  -7   5        7.55        9.61      1.58 o
   2  -7   5        0.02        2.10      1.17 o
   3  -7   5        0.83        3.72      1.66 o
   4  -7   5       14.53       15.27      3.63 o
  -6  -6   5       17.68       18.01      3.46 o
  -5  -6   5       56.72       51.94      5.29 o
  -4  -6   5        3.23        2.64      1.51 o
  -3  -6   5       53.70       51.57      4.76 o
  -2  -6   5       83.75       85.85      5.87 o
  -1  -6   5       34.50       38.11      5.64 o
   0  -6   5        5.98        8.97      1.51 o
   1  -6   5      103.98       87.88      4.45 o
   2  -6   5        0.00        0.89      0.81 o
   3  -6   5        0.02        1.26      1.92 o
   4  -6   5       39.57       39.67      3.24 o
   5  -6   5       15.07       18.54      3.86 o
  -6  -5   5        0.90       -1.80      1.36 o
  -5  -5   5       23.94       26.86      2.73 o
  -4  -5   5       82.42       80.27      4.21 o
  -3  -5   5       21.78       23.30      2.27 o
  -2  -5   5      360.87      328.74     10.49 o
  -1  -5   5      228.78      212.38      8.22 o
   0  -5   5       21.65       17.50      1.03 o
   1  -5   5        0.16        0.80      0.84 o
   2  -5   5        0.11        0.78      0.70 o
   3  -5   5       71.63       64.64      3.65 o
   4  -5   5       41.16       40.24      3.12 o
   5  -5   5        4.36        5.13      2.53 o
  -6  -4   5       57.32       70.08      5.84 o
  -5  -4   5        0.09        0.49      1.45 o
  -4  -4   5        2.91        4.03      1.31 o
  -3  -4   5        0.76       -0.71      1.13 o
  -2  -4   5        0.00       -0.60      0.91 o
  -1  -4   5       76.15       80.40      2.96 o
   0  -4   5       24.74       25.84      1.06 o
   1  -4   5       22.50       17.89      1.54 o
   2  -4   5       83.39       82.60      2.39 o
   3  -4   5      319.37      305.11      7.23 o
   4  -4   5      218.51      214.79      5.33 o
   5  -4   5       15.05       16.97      2.24 o
   6  -4   5       45.91       50.10      5.99 o
  -6  -3   5        9.56        8.31      1.80 o
  -5  -3   5        3.12        4.34      1.55 o
  -4  -3   5        0.02        1.09      1.12 o
  -3  -3   5       12.77       12.33      2.48 o
  -2  -3   5       82.43       77.34      3.11 o
  -1  -3   5      111.46      115.16      3.29 o
   0  -3   5      669.48      688.58      5.13 o
   1  -3   5      113.27      126.29      3.87 o
   2  -3   5       76.05       80.29      2.06 o
   3  -3   5      123.46      118.98      4.31 o
   4  -3   5       21.82       21.23      1.80 o
   5  -3   5        3.29        3.05      1.26 o
   6  -3   5       24.96       23.30      2.63 o
  -6  -2   5        0.44        3.43      2.54 o
  -5  -2   5        4.70        5.68      1.43 o
  -4  -2   5       33.63       35.15      2.57 o
  -3  -2   5        4.75        4.35      0.65 o
  -2  -2   5      327.21      337.69      5.92 o
  -1  -2   5       13.97       23.00      1.47 o
   0  -2   5      273.62      268.84      6.07 o
   1  -2   5       10.85       15.62      2.09 o
   2  -2   5       62.08       65.27      2.63 o
   3  -2   5        0.08        0.51      0.51 o
   4  -2   5        6.75        8.01      1.49 o
   5  -2   5       30.96       26.81      2.58 o
   6  -2   5       38.72       33.33      3.21 o
   7  -2   5        5.29        2.09      2.01 o
  -6  -1   5        4.67       -0.55      2.02 o
  -5  -1   5       50.37       53.16      3.07 o
  -4  -1   5      247.88      252.46      5.86 o
  -3  -1   5       88.61       88.74      3.24 o
  -2  -1   5      754.05      771.99      5.88 o
  -1  -1   5      934.69      962.43      7.87 o
   0  -1   5      226.49      219.96      3.66 o
   1  -1   5        4.65        7.20      0.64 o
   2  -1   5      840.54      885.27     10.79 o
   3  -1   5      105.22      112.27      3.13 o
   4  -1   5       27.72       25.60      2.32 o
   5  -1   5        0.21        3.43      1.23 o
   6  -1   5      120.80      122.87      8.56 o
   7  -1   5       36.09       31.39      3.29 o
  -6   0   5       24.95       29.97      4.76 o
  -5   0   5       18.55       21.10      3.55 o
  -4   0   5      118.11      116.79      4.45 o
  -3   0   5        2.74        3.16      0.81 o
  -2   0   5       33.36       37.85      1.42 o
  -1   0   5       50.18       52.88      1.28 o
   0   0   5        0.22        0.32      0.73 o
   1   0   5        0.35        0.43      0.32 o
   2   0   5      489.72      519.75      3.45 o
   3   0   5      234.63      266.98      3.26 o
   4   0   5       26.26       27.71      1.32 o
   5   0   5       28.14       28.47      3.55 o
   6   0   5       29.23       28.75      3.90 o
   7   0   5       53.55       43.03      5.02 o
   8   0   5       21.10       32.51      4.72 o
  -6   1   5       14.54       16.26      3.57 o
  -5   1   5        2.03        2.00      1.80 o
  -4   1   5       22.65       22.04      3.12 o
  -3   1   5        5.56        6.28      0.85 o
  -2   1   5     1257.78     1273.41      5.73 o
  -1   1   5      912.69      925.66      4.98 o
   0   1   5       22.87       20.75      0.84 o
   1   1   5      115.25      108.35      1.62 o
   2   1   5       92.54       83.74      1.60 o
   3   1   5      518.08      514.80      6.52 o
   4   1   5      329.51      348.99      7.18 o
   5   1   5        1.35        1.28      1.07 o
   6   1   5        0.16        1.31      1.98 o
   7   1   5        0.62        2.76      2.23 o
   8   1   5       14.90       17.64      3.82 o
  -6   2   5        5.74        5.54      2.35 o
  -5   2   5       17.93       12.87      3.01 o
  -4   2   5       18.21       19.84      3.06 o
  -3   2   5        0.39        1.09      1.60 o
  -2   2   5       84.05       95.07      3.59 o
  -1   2   5     1230.82     1156.79     60.58 o
   0   2   5       14.96       12.20      0.69 o
   1   2   5       50.23       51.88      2.11 o
   2   2   5      360.36      346.40      5.75 o
   3   2   5        3.94        2.88      0.88 o
   4   2   5      119.82      110.07      3.77 o
   5   2   5      442.44      445.75     14.49 o
   6   2   5        1.26        4.04      2.36 o
   7   2   5       12.97       13.63      3.33 o
   8   2   5        9.81        7.69      2.70 o
  -6   3   5       21.26       19.13      3.69 o
  -5   3   5        1.13       -0.53      1.49 o
  -4   3   5       85.08       75.14      5.79 o
  -3   3   5       10.04        7.38      2.03 o
  -2   3   5      123.03      127.71      4.01 o
  -1   3   5      166.84      173.76      4.78 o
   0   3   5       56.80       57.97      1.75 o
   1   3   5        8.34        8.89      1.10 o
   2   3   5        1.04        0.13      1.00 o
   3   3   5        0.74        1.10      0.84 o
   4   3   5       13.59       13.38      1.71 o
   5   3   5       26.85       29.97      2.46 o
   6   3   5        5.15        4.87      1.21 o
   7   3   5        0.00       -1.76      1.92 o
   8   3   5        0.30        2.16      2.09 o
  -5   4   5        0.17        1.50      1.81 o
  -4   4   5      117.68      101.12      6.76 o
  -3   4   5       73.09       62.09      4.95 o
  -2   4   5        3.38        4.58      1.22 o
  -1   4   5       23.80       19.21      1.58 o
   0   4   5       48.81       51.35      1.29 o
   1   4   5      367.76      374.69      5.27 o
   2   4   5        5.03        7.14      0.64 o
   3   4   5        5.89        6.82      1.40 o
   4   4   5      288.28      291.00      7.08 o
   5   4   5       44.78       49.25      3.22 o
   6   4   5       15.86       17.14      2.17 o
   7   4   5       54.93       57.64      6.29 o
  -5   5   5        1.00        1.28      1.23 o
  -4   5   5        3.62        8.86      2.51 o
  -3   5   5       62.30       55.32      3.56 o
  -2   5   5        1.10        0.14      0.80 o
  -1   5   5       34.26       34.34      1.75 o
   0   5   5       37.55       36.34      1.29 o
   1   5   5       38.34       38.03      1.92 o
   2   5   5        6.22        6.14      0.74 o
   3   5   5       12.70       11.99      2.73 o
   4   5   5       22.53       24.81      2.38 o
   5   5   5       28.09       28.17      3.08 o
   6   5   5        0.38        1.73      1.30 o
   7   5   5        0.00        2.43      2.37 o
  -4   6   5       17.56       18.05      4.51 o
  -3   6   5        0.07        0.86      0.86 o
  -2   6   5        2.34        3.03      1.33 o
  -1   6   5       22.67       24.62      1.90 o
   0   6   5        9.86       10.61      1.03 o
   1   6   5      182.49      181.74      4.31 o
   2   6   5        0.01        1.17      0.85 o
   3   6   5      123.21      107.75      4.61 o
   4   6   5        3.91        2.17      2.16 o
   5   6   5       92.15       80.23      4.50 o
   6   6   5       18.31       14.21      2.45 o
   7   6   5        2.42        1.52      1.54 o
  -4   7   5        1.48        5.59      2.79 o
  -3   7   5       22.20       22.64      2.04 o
  -2   7   5        9.35        9.93      1.80 o
  -1   7   5       62.85       68.10      3.23 o
   0   7   5       69.84       72.79      4.15 o
   1   7   5      201.31      208.93      6.87 o
   2   7   5       85.58       82.13      3.28 o
   3   7   5        0.33        1.71      1.00 o
   4   7   5        1.11        1.59      3.70 o
   5   7   5       11.14       12.82      2.22 o
   6   7   5        1.67        0.26      1.33 o
   7   7   5        4.19        2.27      2.28 o
  -3   8   5        0.03        2.49      1.80 o
  -2   8   5       15.99       15.21      2.14 o
  -1   8   5       16.20       14.09      2.38 o
   0   8   5       29.49       31.45      6.64 o
   1   8   5       12.46       14.78      1.96 o
   2   8   5       57.44       58.07      3.06 o
   3   8   5       44.19       46.43      4.00 o
   4   8   5       39.12       40.74      2.71 o
   5   8   5       10.45        7.31      1.96 o
   6   8   5        7.94        7.82      3.16 o
  -2   9   5        8.77        7.40      2.39 o
  -1   9   5        6.53        6.71      2.02 o
   0   9   5        0.36        0.34      1.34 o
   1   9   5        2.38        3.68      3.31 o
   2   9   5        4.11        5.28      1.35 o
   3   9   5        5.37        6.04      1.36 o
   4   9   5       25.16       20.74      2.24 o
   5   9   5        8.59        9.96      1.65 o
   1  10   5       12.05       10.29      3.18 o
   2  10   5        0.02        1.98      2.33 o
   3  10   5        0.21       -0.07      2.37 o
   4  10   5       24.62       27.25      4.66 o
  -1 -10   6       19.36       25.10      4.62 o
  -3  -9   6       46.75       49.98      6.10 o
  -2  -9   6       45.67       54.72      4.29 o
  -1  -9   6       27.90       38.22      3.52 o
   0  -9   6        4.39        5.70      2.62 o
   1  -9   6        2.53        0.44      1.83 o
   2  -9   6       43.55       51.46      5.48 o
  -4  -8   6       17.21       18.83      2.84 o
  -3  -8   6       23.32       29.97      3.29 o
  -2  -8   6        5.61        6.82      1.92 o
  -1  -8   6        9.01       14.93      2.36 o
   0  -8   6        6.33        8.60      1.91 o
   1  -8   6        7.45        7.34      2.41 o
   2  -8   6       12.91       10.86      2.61 o
   3  -8   6       51.99       58.87      4.26 o
  -5  -7   6       79.97       86.72      7.27 o
  -4  -7   6        0.27        2.23      2.01 o
  -3  -7   6        0.90        1.41      1.77 o
  -2  -7   6        0.10       -1.12      1.30 o
  -1  -7   6       45.51       35.65      3.01 o
   0  -7   6       37.43       25.92      2.66 o
   1  -7   6        6.69        4.82      1.23 o
   2  -7   6        5.33        8.28      2.40 o
   3  -7   6        0.17       -0.48      1.18 o
   4  -7   6        0.37        0.22      2.18 o
  -6  -6   6        0.94        2.86      2.42 o
  -5  -6   6        6.11        6.73      2.23 o
  -4  -6   6        8.74       12.69      2.98 o
  -3  -6   6        0.01       -0.47      1.63 o
  -2  -6   6       46.79       40.88      4.26 o
  -1  -6   6      211.43      195.21      8.78 o
   0  -6   6       28.56       19.51      2.07 o
   1  -6   6        1.29        1.98      1.08 o
   2  -6   6       32.13       25.07      2.53 o
   3  -6   6        5.45        5.58      1.37 o
   4  -6   6        1.19        0.76      2.43 o
   5  -6   6        3.36        2.34      2.42 o
  -6  -5   6        0.33       -1.43      1.50 o
  -5  -5   6      151.40      147.41      6.17 o
  -4  -5   6      496.35      463.58     16.57 o
  -3  -5   6        2.16        4.48      1.39 o
  -2  -5   6       38.14       31.76      3.61 o
  -1  -5   6     1039.65      985.88     18.16 o
   0  -5   6       70.19       66.12      4.77 o
   1  -5   6        2.31        0.18      0.89 o
   2  -5   6      152.67      143.37      3.60 o
   3  -5   6        5.28        6.11      2.39 o
   4  -5   6        1.13        1.87      1.35 o
   5  -5   6        1.01       -2.02      1.35 o
  -6  -4   6        2.51        1.90      1.33 o
  -5  -4   6        0.98       -0.44      1.41 o
  -4  -4   6        5.13        9.05      1.65 o
  -3  -4   6        6.87        9.50      1.44 o
  -2  -4   6        0.01        0.53      0.95 o
  -1  -4   6       13.42       14.56      1.48 o
   0  -4   6       76.30       71.76      2.59 o
   1  -4   6       61.81       61.14      4.36 o
   2  -4   6      720.53      674.03     12.61 o
   3  -4   6      209.99      207.77      6.17 o
   4  -4   6        0.68        2.72      1.38 o
   5  -4   6        3.22        3.99      1.48 o
   6  -4   6        7.91        6.22      2.81 o
  -6  -3   6        1.08        3.09      2.40 o
  -5  -3   6        0.88        1.68      1.14 o
  -4  -3   6        2.94        5.32      1.59 o
  -3  -3   6       18.04       14.47      1.78 o
  -2  -3   6       89.35       85.53      3.33 o
  -1  -3   6      213.89      211.63      4.65 o
   0  -3   6       10.65       10.24      0.99 o
   1  -3   6        2.66        3.80      1.42 o
   2  -3   6       69.56       60.36      1.89 o
   3  -3   6      151.50      152.01      5.03 o
   4  -3   6      658.64      647.76      9.08 o
   5  -3   6        0.22        1.13      1.19 o
   6  -3   6       12.28       10.84      2.05 o
  -6  -2   6        2.02        3.44      2.82 o
  -5  -2   6        0.57        0.48      1.07 o
  -4  -2   6       14.47       14.80      1.78 o
  -3  -2   6       11.50       13.49      1.76 o
  -2  -2   6      128.95      128.41      3.88 o
  -1  -2   6       40.16       33.87      1.89 o
   0  -2   6       48.64       47.95      3.14 o
   1  -2   6       75.47       80.97      2.43 o
   2  -2   6      185.91      168.42      2.61 o
   3  -2   6       21.51       22.66      1.27 o
   4  -2   6       92.28      101.22      4.38 o
   5  -2   6        3.20        5.00      1.64 o
   6  -2   6        0.04        0.32      1.29 o
   7  -2   6        2.33        1.35      4.69 o
  -6  -1   6        4.55        6.35      2.44 o
  -5  -1   6       17.13       11.76      2.87 o
  -4  -1   6      136.23      135.15      5.96 o
  -3  -1   6       53.01       48.39      2.54 o
  -2  -1   6       14.69       15.99      1.93 o
  -1  -1   6        0.33        1.89      0.50 o
   0  -1   6       41.58       47.54      4.42 o
   1  -1   6      141.07      146.43      3.30 o
   2  -1   6        2.84        7.43      1.10 o
   3  -1   6      111.70      110.81      3.20 o
   4  -1   6        5.65        6.19      1.27 o
   5  -1   6        6.06        4.33      1.62 o
   6  -1   6        0.00        0.04      1.25 o
   7  -1   6        3.65        4.32      1.55 o
  -6   0   6        0.21        0.73      1.92 o
  -5   0   6       26.12       28.68      4.12 o
  -4   0   6      137.15      139.22      7.75 o
  -3   0   6      475.24      469.37     11.62 o
  -2   0   6        0.39        0.73      0.52 o
  -1   0   6        1.25        1.10      0.61 o
   0   0   6        0.40       -0.16      0.89 o
   1   0   6       55.50       57.99      2.81 o
   2   0   6      181.01      194.79      2.50 o
   3   0   6       81.18       91.53      1.67 o
   4   0   6       12.50       13.75      0.83 o
   5   0   6        6.29        6.42      1.47 o
   6   0   6        4.39        4.88      1.45 o
   7   0   6        3.80        4.68      1.83 o
   8   0   6        1.08        2.35      2.61 o
  -6   1   6        9.63       14.25      3.64 o
  -5   1   6        3.88        7.02      2.30 o
  -4   1   6        2.73        3.62      2.08 o
  -3   1   6       28.58       29.43      1.40 o
  -2   1   6      134.13      136.21      2.07 o
  -1   1   6     1002.10     1045.66      6.09 o
   0   1   6       25.26       25.13      1.38 o
   1   1   6      761.66      764.00      5.29 o
   2   1   6       29.80       29.12      1.17 o
   3   1   6       26.17       29.93      1.21 o
   4   1   6       17.93       25.00      1.69 o
   5   1   6        0.37       -0.46      0.66 o
   6   1   6        0.36        3.87      2.35 o
   7   1   6       11.52       15.82      3.86 o
   8   1   6        0.57        3.02      2.32 o
  -6   2   6        2.24        4.17      2.43 o
  -5   2   6       33.24       32.39      4.35 o
  -4   2   6       10.21        8.66      2.46 o
  -3   2   6       14.15       13.05      2.49 o
  -2   2   6       26.53       29.80      2.65 o
  -1   2   6      140.56      134.57      2.82 o
   0   2   6        1.62        0.25      0.36 o
   1   2   6     1641.31     1665.25     17.71 o
   2   2   6      924.43      969.77     25.03 o
   3   2   6      100.66       88.25      2.22 o
   4   2   6       86.62       85.54      4.24 o
   5   2   6      631.76      624.09      9.40 o
   6   2   6       80.21       88.70      6.85 o
   7   2   6        1.66        1.60      2.25 o
   8   2   6        0.80        0.31      2.08 o
  -5   3   6       25.99       19.64      3.70 o
  -4   3   6       14.94       14.31      2.97 o
  -3   3   6       16.66       16.10      2.73 o
  -2   3   6       37.02       39.99      2.73 o
  -1   3   6       10.96       12.36      1.56 o
   0   3   6       16.09       16.72      0.88 o
   1   3   6      309.25      337.00      5.92 o
   2   3   6      214.73      230.02      6.24 o
   3   3   6        3.01        1.98      0.99 o
   4   3   6        0.00        1.06      0.95 o
   5   3   6      185.37      196.71      6.33 o
   6   3   6       71.11       72.06      4.84 o
   7   3   6        1.86        1.02      1.90 o
  -5   4   6        3.48        6.40      2.54 o
  -4   4   6        4.58        3.41      1.59 o
  -3   4   6        3.76        1.96      1.56 o
  -2   4   6        0.01        2.34      1.12 o
  -1   4   6       27.93       33.06      2.51 o
   0   4   6       25.05       25.87      1.12 o
   1   4   6      146.44      159.41      3.60 o
   2   4   6      196.27      211.58      5.35 o
   3   4   6       16.74       11.90      2.46 o
   4   4   6       59.46       60.88      6.89 o
   5   4   6       51.21       50.13      3.25 o
   6   4   6      283.50      288.46      8.07 o
   7   4   6       64.14       68.58      6.83 o
  -5   5   6        2.17       -0.79      1.78 o
  -4   5   6        0.76       -0.39      1.68 o
  -3   5   6       68.46       65.40      5.54 o
  -2   5   6       42.77       41.23      2.46 o
  -1   5   6        5.66        5.42      1.66 o
   0   5   6        2.86        2.48      0.59 o
   1   5   6       20.86       18.26      1.46 o
   2   5   6        3.07        3.00      1.06 o
   3   5   6        1.22       -1.36      1.12 o
   4   5   6      117.62      115.15      4.76 o
   5   5   6       42.64       48.13      3.35 o
   6   5   6       61.70       63.98      4.04 o
   7   5   6        4.70        0.86      2.15 o
  -4   6   6        0.85        0.39      1.27 o
  -3   6   6        0.58        0.54      1.15 o
  -2   6   6      182.70      187.45      5.37 o
  -1   6   6      101.91      107.66      3.81 o
   0   6   6       17.05       19.46      2.36 o
   1   6   6       80.36       82.89      3.30 o
   2   6   6       27.71       24.06      2.27 o
   3   6   6       70.51       65.04      3.67 o
   4   6   6      161.36      141.04      5.53 o
   5   6   6        0.11       -1.91      1.27 o
   6   6   6        7.57        7.30      1.71 o
   7   6   6        0.16       -1.26      1.61 o
  -3   7   6        1.67        4.19      1.82 o
  -2   7   6       20.46       18.70      1.97 o
  -1   7   6      266.32      275.50      6.46 o
   0   7   6      185.73      196.83      6.91 o
   1   7   6        0.11       -0.67      1.05 o
   2   7   6        7.08        5.93      1.17 o
   3   7   6        0.39        3.24      1.34 o
   4   7   6        0.72        1.10      1.36 o
   5   7   6        0.10        1.06      1.38 o
   6   7   6        3.88        7.49      1.83 o
   7   7   6       15.22       12.84      2.94 o
  -2   8   6        1.29        1.50      1.39 o
  -1   8   6        1.13        1.77      1.50 o
   0   8   6      152.37      154.41      6.56 o
   1   8   6       18.22       19.98      4.34 o
   2   8   6        6.27        7.37      1.27 o
   3   8   6       99.37      102.36      4.10 o
   4   8   6       29.26       31.15      2.49 o
   5   8   6       19.14       20.17      3.01 o
   6   8   6      153.06      166.94     10.54 o
  -1   9   6        0.07       -3.22      2.15 o
   0   9   6        6.61       11.69      2.35 o
   1   9   6       26.82       27.32      3.09 o
   2   9   6       28.56       32.18      3.28 o
   3   9   6        5.39        3.49      1.06 o
   4   9   6       12.17       11.66      1.78 o
   5   9   6        4.52        3.96      2.76 o
   2  10   6       33.01       44.56      5.74 o
   3  10   6        6.01       11.14      2.82 o
   4  10   6       23.04       25.29      4.35 o
  -2  -9   7       13.37       19.51      3.78 o
  -1  -9   7       37.37       43.73      3.73 o
   0  -9   7       11.68       11.56      3.11 o
   1  -9   7        3.83        2.27      2.04 o
   2  -9   7        3.42        5.08      3.11 o
  -4  -8   7       88.41      113.49      8.69 o
  -3  -8   7        7.73        6.51      1.86 o
  -2  -8   7       15.36       16.40      4.92 o
  -1  -8   7        1.68        1.20      2.92 o
   0  -8   7        2.97        3.26      1.42 o
   1  -8   7        3.67        4.71      2.10 o
   2  -8   7       31.84       45.20      4.91 o
   3  -8   7        0.36        1.51      1.99 o
  -5  -7   7        0.00       -0.38      1.77 o
  -4  -7   7       74.09       90.86      7.46 o
  -3  -7   7       39.08       49.62      5.32 o
  -2  -7   7       37.71       30.85      4.10 o
  -1  -7   7        5.22        7.03      2.34 o
   0  -7   7       79.37       66.36      3.92 o
   1  -7   7        0.20       -0.96      1.60 o
   2  -7   7       27.20       30.36      3.92 o
   3  -7   7        1.72        2.80      3.37 o
   4  -7   7      123.98      135.76      8.67 o
  -6  -6   7        2.59        1.51      1.60 o
  -5  -6   7        0.82       -0.72      1.87 o
  -4  -6   7        4.57        3.84      2.08 o
  -3  -6   7        0.03       -2.31      1.70 o
  -2  -6   7        0.03       -0.80      1.58 o
  -1  -6   7       10.25        6.55      2.13 o
   0  -6   7       25.73       14.97      1.88 o
   1  -6   7       55.74       43.59      2.84 o
   2  -6   7       51.98       54.01      4.97 o
   3  -6   7       39.38       42.11      3.38 o
   4  -6   7       24.46       29.97      3.08 o
  -6  -5   7       31.04       38.39      3.60 o
  -5  -5   7        0.03        0.86      1.41 o
  -4  -5   7      105.52      117.15      5.26 o
  -3  -5   7       25.58       28.89      2.53 o
  -2  -5   7        5.97        7.30      1.25 o
  -1  -5   7        3.67        3.04      1.67 o
   0  -5   7       27.17       24.03      3.15 o
   1  -5   7       86.30       81.52      3.62 o
   2  -5   7       89.69       75.62      4.49 o
   3  -5   7        7.80        7.13      1.60 o
   4  -5   7       14.03       14.84      2.15 o
   5  -5   7       11.71       13.37      1.83 o
  -6  -4   7        4.89       10.62      3.56 o
  -5  -4   7       22.86       22.12      2.52 o
  -4  -4   7       49.24       43.91      3.19 o
  -3  -4   7      308.14      286.16      7.17 o
  -2  -4   7       32.00       29.09      2.70 o
  -1  -4   7       40.44       47.02      2.52 o
   0  -4   7       47.59       45.42      2.47 o
   1  -4   7       16.32       14.28      2.45 o
   2  -4   7      318.57      302.71      4.98 o
   3  -4   7      409.45      406.11      8.82 o
   4  -4   7        3.62        3.55      1.33 o
   5  -4   7        0.18       -1.63      1.15 o
   6  -4   7        9.23        9.95      2.22 o
  -6  -3   7       46.26       53.26      6.64 o
  -5  -3   7        0.74       -0.04      1.23 o
  -4  -3   7       25.44       24.58      2.36 o
  -3  -3   7        5.18        5.05      1.16 o
  -2  -3   7       38.58       43.01      4.90 o
  -1  -3   7       32.17       36.47      2.10 o
   0  -3   7        0.13        0.28      1.06 o
   1  -3   7        5.56        8.46      1.82 o
   2  -3   7       71.40       71.64      4.94 o
   3  -3   7      123.90      121.89      4.65 o
   4  -3   7      106.33      112.09      4.84 o
   5  -3   7       42.62       45.59      3.43 o
   6  -3   7        1.33        3.98      2.08 o
  -6  -2   7       47.90       39.05      5.36 o
  -5  -2   7        2.64        1.76      2.42 o
  -4  -2   7       22.46       21.34      2.12 o
  -3  -2   7        6.02        7.41      1.34 o
  -2  -2   7       97.12       93.02      3.48 o
  -1  -2   7      402.76      402.62     11.81 o
   0  -2   7       36.22       32.22      2.54 o
   1  -2   7       30.04       37.25      1.56 o
   2  -2   7      520.32      524.21      4.06 o
   3  -2   7       65.56       66.47      2.07 o
   4  -2   7      132.00      120.88      3.93 o
   5  -2   7      206.56      188.85      8.83 o
   6  -2   7        0.04       -1.37      2.96 o
   7  -2   7        0.56        0.98      1.55 o
  -6  -1   7        1.07        1.33      1.90 o
  -5  -1   7       62.25       65.21      6.27 o
  -4  -1   7        0.01        2.45      1.00 o
  -3  -1   7       16.12       16.64      2.49 o
  -2  -1   7       68.72       70.97      2.93 o
  -1  -1   7       79.45       84.27      2.07 o
   0  -1   7        7.65        8.19      1.02 o
   1  -1   7       47.75       49.09      3.46 o
   2  -1   7       34.33       35.68      1.44 o
   3  -1   7       12.28        6.99      2.54 o
   4  -1   7       15.96       13.65      2.48 o
   5  -1   7       59.63       53.83      3.46 o
   6  -1   7       27.88       31.22      3.40 o
   7  -1   7        0.19        1.83      1.56 o
  -6   0   7       11.40       10.10      3.24 o
  -5   0   7       11.09       10.35      2.94 o
  -4   0   7       85.57       84.35      6.33 o
  -3   0   7      261.85      261.09      5.32 o
  -2   0   7        6.31        6.38      0.79 o
  -1   0   7      264.13      268.92      3.93 o
   0   0   7       75.49       83.83      3.86 o
   1   0   7      908.58      934.99      8.64 o
   2   0   7       30.76       41.27      2.01 o
   3   0   7       51.29       58.81      1.47 o
   4   0   7        2.61        1.70      0.40 o
   5   0   7        0.75        2.68      1.31 o
   6   0   7       24.39       19.38      2.38 o
   7   0   7        5.76        5.92      1.86 o
   8   0   7        0.48        2.00      2.28 o
  -5   1   7       13.57       19.38      3.64 o
  -4   1   7        1.38        2.33      1.98 o
  -3   1   7      394.22      391.83     12.07 o
  -2   1   7      154.69      160.74      2.56 o
  -1   1   7      207.74      215.85      3.57 o
   0   1   7        0.02       -0.17      0.59 o
   1   1   7       75.25       84.41      1.99 o
   2   1   7      118.45      127.99      3.58 o
   3   1   7       31.19       34.19      1.49 o
   4   1   7        0.10        0.36      0.68 o
   5   1   7        0.08        0.27      3.47 o
   6   1   7        0.46        1.54      2.23 o
   7   1   7       92.36       91.75      5.63 o
   8   1   7       14.94       21.34      4.26 o
  -5   2   7        0.29       -0.04      1.57 o
  -4   2   7       21.41       26.47      3.89 o
  -3   2   7      156.09      158.78      8.02 o
  -2   2   7      396.01      390.09     10.50 o
  -1   2   7       14.47       14.73      1.01 o
   0   2   7        5.82        4.64      0.59 o
   1   2   7      712.76      705.07      8.53 o
   2   2   7      785.64      793.83      9.39 o
   3   2   7      115.94      120.47      2.50 o
   4   2   7       93.96       85.44      2.61 o
   5   2   7        0.26        0.90      0.91 o
   6   2   7       16.33       16.33      3.54 o
   7   2   7        3.47        2.31      2.03 o
  -5   3   7       23.35       22.93      4.01 o
  -4   3   7        5.33        5.93      2.18 o
  -3   3   7       13.05       13.59      2.71 o
  -2   3   7        3.14        2.89      1.24 o
  -1   3   7       25.85       24.01      3.51 o
   0   3   7       33.11       35.31      1.30 o
   1   3   7        1.20        0.88      0.83 o
   2   3   7      277.75      283.34      6.21 o
   3   3   7       16.81       16.29      2.69 o
   4   3   7      255.74      257.33      6.37 o
   5   3   7       24.14       25.35      2.28 o
   6   3   7       10.52        9.69      2.91 o
   7   3   7       53.88       48.41      5.70 o
  -5   4   7        0.11        3.63      2.26 o
  -4   4   7       19.72       15.30      3.38 o
  -3   4   7        5.06        5.72      1.89 o
  -2   4   7        0.09        0.43      1.45 o
  -1   4   7        0.04        1.43      1.10 o
   0   4   7       60.94       59.01      2.25 o
   1   4   7        0.03        0.53      0.79 o
   2   4   7       74.31       81.74      3.52 o
   3   4   7       34.28       36.17      2.57 o
   4   4   7       37.04       35.17      3.35 o
   5   4   7        3.67        4.01      1.60 o
   6   4   7      109.63      120.10      5.83 o
   7   4   7       34.49       30.37      4.82 o
  -4   5   7        1.45        2.01      2.20 o
  -3   5   7       12.81       15.53      3.22 o
  -2   5   7        8.60        8.91      1.64 o
  -1   5   7        8.38        8.20      1.21 o
   0   5   7       15.62       14.67      0.94 o
   1   5   7        0.68        1.79      0.86 o
   2   5   7        0.15       -0.14      0.77 o
   3   5   7        7.62        3.67      1.06 o
   4   5   7       19.52       17.99      2.12 o
   5   5   7        7.99        6.90      1.52 o
   6   5   7       13.23       14.79      4.33 o
   7   5   7       63.54       50.84      6.12 o
  -4   6   7        3.97        1.52      1.32 o
  -3   6   7        0.91        0.30      1.24 o
  -2   6   7        0.92        0.54      1.02 o
  -1   6   7       11.56       10.66      1.70 o
   0   6   7       10.95        8.86      1.19 o
   1   6   7        2.95        3.34      0.93 o
   2   6   7       77.55       75.40      3.08 o
   3   6   7        0.49        1.28      1.04 o
   4   6   7       51.16       43.69      3.26 o
   5   6   7        9.66        9.32      1.84 o
   6   6   7        2.31        3.79      1.60 o
  -3   7   7        2.29       -2.13      1.66 o
  -2   7   7       12.30       17.40      2.57 o
  -1   7   7      162.03      174.16      7.00 o
   0   7   7        0.74        1.54      1.28 o
   1   7   7       56.79       56.23      4.15 o
   2   7   7        6.55        4.71      1.12 o
   3   7   7       41.65       40.72      4.04 o
   4   7   7       52.41       49.10      3.59 o
   5   7   7        3.87        3.22      3.59 o
   6   7   7        3.37        5.80      4.47 o
   7   7   7        3.82        3.81      1.92 o
  -2   8   7        1.09        0.97      1.25 o
  -1   8   7       16.49       15.21      2.53 o
   0   8   7      255.53      266.84      9.19 o
   1   8   7       98.77       94.65      5.28 o
   2   8   7        2.33        1.69      2.03 o
   3   8   7        0.01       -0.11      1.07 o
   4   8   7        0.38       -0.27      1.03 o
   5   8   7        0.02        1.41      1.06 o
   6   8   7       14.31       22.98      4.05 o
   0   9   7        1.98        3.41      2.48 o
   1   9   7       14.89       12.29      2.37 o
   2   9   7        2.03        0.87      1.41 o
   3   9   7       33.89       38.29      3.69 o
   4   9   7      187.48      186.26      6.08 o
   5   9   7        9.30        4.34      1.58 o
  -2  -9   8       23.13       24.43      4.59 o
  -1  -9   8        0.02       -0.71      2.82 o
   0  -9   8       54.36       71.53      6.83 o
  -3  -8   8        0.08       -1.30      1.79 o
  -2  -8   8       12.45       10.78      2.18 o
  -1  -8   8        0.00        1.10      1.43 o
   0  -8   8       31.62       35.59      3.24 o
   1  -8   8       11.79        8.57      2.58 o
   2  -8   8        1.94        2.60      2.20 o
   3  -8   8        8.64        9.45      2.45 o
  -4  -7   8        1.38       -2.24      2.62 o
  -3  -7   8       23.02       34.24      4.53 o
  -2  -7   8       27.03       21.59      3.74 o
  -1  -7   8        3.56        4.39      1.75 o
   0  -7   8        0.08        0.53      1.20 o
   1  -7   8        3.76        2.47      1.66 o
   2  -7   8        3.79        7.98      2.58 o
   3  -7   8       20.58       24.36      3.84 o
   4  -7   8        5.09        2.90      2.19 o
  -5  -6   8       33.49       46.15      3.96 o
  -4  -6   8        3.08        0.68      1.79 o
  -3  -6   8        0.04       -2.53      1.81 o
  -2  -6   8       31.76       32.74      3.97 o
  -1  -6   8       44.60       34.99      4.17 o
   0  -6   8        1.72        4.15      1.97 o
   1  -6   8       20.17       17.73      2.20 o
   2  -6   8       25.42       26.46      3.64 o
   3  -6   8        1.98        3.46      1.56 o
   4  -6   8        1.15        0.56      1.59 o
   5  -6   8       10.05       17.69      3.41 o
  -5  -5   8       54.97       48.41      3.81 o
  -4  -5   8        2.33        2.34      1.19 o
  -3  -5   8       42.31       36.05      5.34 o
  -2  -5   8       49.15       52.83      3.12 o
  -1  -5   8       94.23       95.59      6.06 o
   0  -5   8        0.19        0.64      1.51 o
   1  -5   8       41.91       41.66      4.17 o
   2  -5   8       43.16       41.68      4.16 o
   3  -5   8        8.25        5.02      4.83 o
   4  -5   8        2.10        1.82      2.67 o
   5  -5   8       25.17       27.92      2.53 o
  -5  -4   8       35.57       32.49      3.01 o
  -4  -4   8        1.48        0.24      1.39 o
  -3  -4   8       21.71       19.57      2.12 o
  -2  -4   8       31.62       33.82      2.47 o
  -1  -4   8      331.98      312.70     10.23 o
   0  -4   8       32.16       34.24      1.89 o
   1  -4   8      447.63      431.29     12.22 o
   2  -4   8        2.02        1.72      0.75 o
   3  -4   8      164.62      166.47      5.88 o
   4  -4   8        6.07        5.98      1.58 o
   5  -4   8        5.95        4.15      1.49 o
   6  -4   8       10.07        7.85      2.03 o
  -5  -3   8        7.01        5.50      2.53 o
  -4  -3   8        9.92       12.74      2.26 o
  -3  -3   8       21.85       20.04      2.04 o
  -2  -3   8       17.36       17.30      3.32 o
  -1  -3   8       75.75       75.08      3.11 o
   0  -3   8       78.67       70.77      2.64 o
   1  -3   8      136.27      119.56      6.88 o
   2  -3   8        7.78        8.73      2.28 o
   3  -3   8      238.25      240.60      6.65 o
   4  -3   8       11.23       13.45      1.95 o
   5  -3   8       11.57       10.92      1.93 o
   6  -3   8       41.05       46.98      3.81 o
   7  -3   8        1.10        1.50      2.50 o
  -5  -2   8       10.09       11.91      3.11 o
  -4  -2   8        1.27        1.88      1.45 o
  -3  -2   8       85.73       81.55      3.69 o
  -2  -2   8       59.62       54.31      4.28 o
  -1  -2   8      164.23      168.26      2.64 o
   0  -2   8       65.81       62.67      2.54 o
   1  -2   8      104.26      104.63      2.85 o
   2  -2   8      352.80      383.37      5.77 o
   3  -2   8        1.74        1.67      1.67 o
   4  -2   8      131.70      134.19      4.38 o
   5  -2   8        6.94        5.57      1.64 o
   6  -2   8        3.06        4.16      1.55 o
   7  -2   8       29.55       37.40      3.61 o
  -5  -1   8        8.74        9.05      2.79 o
  -4  -1   8        1.59        6.63      2.40 o
  -3  -1   8        2.12        0.92      1.58 o
  -2  -1   8        3.64        4.15      1.01 o
  -1  -1   8      148.94      160.72      4.19 o
   0  -1   8       46.40       46.52      2.24 o
   1  -1   8        0.71        1.91      1.27 o
   2  -1   8      179.70      183.99      7.37 o
   3  -1   8       29.21       29.03      2.57 o
   4  -1   8       85.23       78.50      9.28 o
   5  -1   8        4.35        4.23      1.44 o
   6  -1   8       68.76       58.67      5.34 o
   7  -1   8        0.03       -0.59      1.37 o
  -5   0   8        1.60        1.21      2.07 o
  -4   0   8      160.71      154.37      8.83 o
  -3   0   8       76.65       77.47      3.07 o
  -2   0   8       25.68       24.97      1.42 o
  -1   0   8       92.24       97.52      2.54 o
   0   0   8       40.12       40.03      2.99 o
   1   0   8      209.39      226.22      7.30 o
   2   0   8      304.08      347.62      9.95 o
   3   0   8        2.63        2.52      0.67 o
   4   0   8        0.14        0.72      0.97 o
   5   0   8        3.03        4.18      2.10 o
   6   0   8       24.72       23.60      2.62 o
   7   0   8       48.00       51.60      3.95 o
  -5   1   8       22.36       20.64      3.94 o
  -4   1   8        0.11        1.87      1.66 o
  -3   1   8      239.79      238.05      9.86 o
  -2   1   8      150.69      152.38      3.11 o
  -1   1   8        2.50        3.82      1.93 o
   0   1   8        0.01       -0.61      0.64 o
   1   1   8        5.45        5.60      0.68 o
   2   1   8        1.55        3.21      1.97 o
   3   1   8       21.29       23.45      1.31 o
   4   1   8      157.33      167.93      3.51 o
   5   1   8       34.23       29.08      2.45 o
   6   1   8       27.47       25.95      2.73 o
   7   1   8       17.68       13.16      2.32 o
  -5   2   8        1.56        1.27      1.63 o
  -4   2   8        8.13        7.15      2.58 o
  -3   2   8       18.64       12.91      2.57 o
  -2   2   8      390.13      393.34      8.12 o
  -1   2   8        1.12        1.65      0.64 o
   0   2   8        2.08        2.61      0.67 o
   1   2   8      345.41      352.01      6.40 o
   2   2   8       28.25       30.26      2.11 o
   3   2   8       61.21       59.98      2.94 o
   4   2   8      797.55      808.05      8.09 o
   5   2   8       63.42       64.12      2.49 o
   6   2   8        2.65        3.24      1.28 o
   7   2   8        0.61       -0.29      1.98 o
  -5   3   8        0.35       -0.86      1.99 o
  -4   3   8        2.32        3.49      1.94 o
  -3   3   8       10.45       14.91      2.95 o
  -2   3   8        0.26        0.32      1.06 o
  -1   3   8      115.93      133.83      6.97 o
   0   3   8      151.05      154.60      3.45 o
   1   3   8        1.20        1.37      0.79 o
   2   3   8       21.52       19.30      1.78 o
   3   3   8      152.13      148.30      4.76 o
   4   3   8      393.60      376.23      6.66 o
   5   3   8       60.95       59.65      3.64 o
   6   3   8        6.02        7.85      2.79 o
   7   3   8        1.39        1.47      2.18 o
  -4   4   8       29.58       26.26      4.09 o
  -3   4   8        9.26       12.57      2.95 o
  -2   4   8        0.46        0.19      1.43 o
  -1   4   8       13.23       14.72      1.97 o
   0   4   8      283.63      297.35      3.87 o
   1   4   8       48.62       50.31      2.66 o
   2   4   8       75.35       78.02      3.56 o
   3   4   8        0.03        0.49      1.03 o
   4   4   8        0.35        1.09      1.15 o
   5   4   8        5.69       10.01      1.67 o
   6   4   8        4.09        5.38      1.50 o
   7   4   8       70.31       69.48      6.79 o
  -4   5   8       45.32       34.60      4.66 o
  -3   5   8       55.06       50.56      5.42 o
  -2   5   8        2.95        3.22      2.07 o
  -1   5   8        2.82        2.53      1.50 o
   0   5   8       19.36       22.89      1.57 o
   1   5   8       33.07       33.04      1.94 o
   2   5   8        3.44        3.77      0.93 o
   3   5   8        7.65        6.93      1.53 o
   4   5   8      232.18      231.86      7.02 o
   5   5   8       62.96       64.64      3.93 o
   6   5   8        3.79        3.00      2.40 o
   7   5   8       56.78       62.84      6.83 o
  -3   6   8       20.95       17.57      3.30 o
  -2   6   8       12.03       14.42      2.32 o
  -1   6   8        2.05        2.60      1.61 o
   0   6   8        8.83       10.31      1.78 o
   1   6   8       19.39       21.48      2.46 o
   2   6   8      132.02      124.56      4.00 o
   3   6   8       83.43       77.91      4.09 o
   4   6   8       37.96       35.04      2.97 o
   5   6   8      127.01      132.74      5.84 o
   6   6   8        2.10        4.23      1.61 o
  -2   7   8        6.01        8.78      1.61 o
  -1   7   8        3.89        5.27      3.55 o
   0   7   8       69.29       76.79      4.71 o
   1   7   8        0.21       -1.45      1.28 o
   2   7   8        2.95        3.81      1.08 o
   3   7   8       38.91       37.81      2.52 o
   4   7   8        0.16        0.60      1.61 o
   5   7   8        2.60        2.98      1.71 o
   6   7   8        0.77        3.52      1.46 o
  -2   8   8       32.23       37.60      5.02 o
  -1   8   8       60.30       58.64      4.54 o
   0   8   8        3.95        4.34      2.15 o
   1   8   8       39.15       38.44      3.53 o
   2   8   8        0.37        1.41      1.42 o
   3   8   8        4.93        4.21      1.25 o
   4   8   8        4.11        3.88      1.31 o
   5   8   8        2.58        2.58      1.19 o
   6   8   8        0.23        3.49      2.88 o
   1   9   8        0.39        3.96      2.44 o
   2   9   8        9.55       13.48      2.46 o
   3   9   8        2.26        3.09      1.83 o
   4   9   8       35.46       32.75      3.23 o
   5   9   8      119.08      127.43      8.86 o
  -1  -9   9        0.28       -2.46      2.69 o
  -2  -8   9        3.08        1.92      1.62 o
  -1  -8   9        2.28        2.55      2.85 o
   0  -8   9       26.09       34.89      4.63 o
   1  -8   9        0.02        4.87      2.00 o
   2  -8   9       30.54       49.42      5.72 o
  -4  -7   9        1.12        1.33      2.10 o
  -3  -7   9        1.89        6.72      2.88 o
  -2  -7   9        0.76        2.27      1.98 o
  -1  -7   9        5.29        7.05      2.68 o
   0  -7   9       14.65       17.27      2.20 o
   1  -7   9       25.09       30.06      4.17 o
   2  -7   9       18.62       17.38      3.37 o
   3  -7   9      104.26       93.74      7.47 o
   4  -7   9       18.56       16.01      3.48 o
  -5  -6   9      117.11      144.06      6.78 o
  -4  -6   9        4.15        5.76      1.79 o
  -3  -6   9       28.86       28.17      2.75 o
  -2  -6   9       29.24       28.77      3.96 o
  -1  -6   9       78.83       80.26      6.17 o
   0  -6   9        1.96       -1.64      1.50 o
   1  -6   9        0.00        0.84      1.20 o
   2  -6   9        4.32        7.15      2.53 o
   3  -6   9        0.20        1.94      1.72 o
   4  -6   9        3.03        6.11      1.86 o
   5  -6   9        0.67       -0.34      1.38 o
  -5  -5   9      105.64      112.16      5.75 o
  -4  -5   9        2.28        4.26      1.88 o
  -3  -5   9       10.15       11.97      3.80 o
  -2  -5   9        4.42        5.10      1.47 o
  -1  -5   9      117.72      112.52      6.82 o
   0  -5   9      125.44      113.93      6.86 o
   1  -5   9       12.31       16.20      2.67 o
   2  -5   9       60.80       55.47      5.08 o
   3  -5   9        3.10        3.92      2.29 o
   4  -5   9        4.21        5.14      3.05 o
   5  -5   9       73.42       82.24      5.39 o
  -5  -4   9       94.54       89.84      7.81 o
  -4  -4   9      179.00      172.47      6.38 o
  -3  -4   9       17.58       17.71      2.08 o
  -2  -4   9       17.82       18.56      3.26 o
  -1  -4   9      276.86      275.19      6.28 o
   0  -4   9      393.74      397.28     10.64 o
   1  -4   9      254.49      257.89      9.77 o
   2  -4   9      127.27      122.30      7.10 o
   3  -4   9       15.55       16.50      2.15 o
   4  -4   9        1.14        5.42      1.63 o
   5  -4   9        3.52        4.26      1.29 o
   6  -4   9        0.14       -1.19      1.47 o
  -5  -3   9        3.06        3.47      2.22 o
  -4  -3   9       12.99       19.08      3.55 o
  -3  -3   9        5.24        3.52      1.15 o
  -2  -3   9        9.93        9.55      1.38 o
  -1  -3   9       11.56       10.87      1.43 o
   0  -3   9       78.55       70.35      3.51 o
   1  -3   9      238.91      229.01      4.03 o
   2  -3   9      438.04      413.43     12.34 o
   3  -3   9        0.03       -0.25      1.11 o
   4  -3   9       60.93       64.04      4.27 o
   5  -3   9      100.69      100.75      5.14 o
   6  -3   9        8.81       13.53      2.29 o
   7  -3   9       58.11       57.03      6.46 o
  -5  -2   9        1.59        4.81      2.26 o
  -4  -2   9        0.89        1.43      1.79 o
  -3  -2   9       27.17       29.61      2.40 o
  -2  -2   9       86.63       88.67      3.70 o
  -1  -2   9        0.46        0.73      0.49 o
   0  -2   9        0.47        0.73      0.74 o
   1  -2   9      117.58      120.11      3.38 o
   2  -2   9        2.41        4.45      1.82 o
   3  -2   9        5.30        3.10      2.50 o
   4  -2   9      292.53      291.71      6.37 o
   5  -2   9       87.47       99.76      4.94 o
   6  -2   9        0.11        3.01      1.41 o
   7  -2   9        0.00       -0.43      2.99 o
  -5  -1   9        0.94        3.74      2.77 o
  -4  -1   9        0.13       -0.18      1.42 o
  -3  -1   9        7.92        8.83      1.87 o
  -2  -1   9       22.42       21.87      1.82 o
  -1  -1   9       31.75       34.13      1.79 o
   0  -1   9        0.65        0.20      1.02 o
   1  -1   9       55.55       60.31      4.44 o
   2  -1   9        0.00        2.02      1.46 o
   3  -1   9       27.55       22.56      2.29 o
   4  -1   9        7.19        4.04      1.27 o
   5  -1   9       27.10       29.72      3.26 o
   6  -1   9        1.74        1.14      1.47 o
   7  -1   9        1.55        2.93      1.93 o
  -5   0   9        8.89       15.63      3.32 o
  -4   0   9       35.26       27.54      4.22 o
  -3   0   9       99.67       98.54      6.53 o
  -2   0   9        1.56        1.42      0.65 o
  -1   0   9       50.03       48.03      2.85 o
   0   0   9      461.14      484.94     10.47 o
   1   0   9        0.48        2.06      1.19 o
   2   0   9       46.31       57.66      4.38 o
   3   0   9        3.98        2.35      0.94 o
   4   0   9        8.76        9.18      1.44 o
   5   0   9        0.09        2.90      1.18 o
   6   0   9        6.73        3.81      1.55 o
   7   0   9        7.23        9.86      3.04 o
  -5   1   9       11.14        6.98      2.84 o
  -4   1   9       42.28       37.27      4.70 o
  -3   1   9      239.17      251.37     10.54 o
  -2   1   9        0.52        1.45      0.68 o
  -1   1   9       33.42       38.21      2.05 o
   0   1   9        4.21        4.38      1.23 o
   1   1   9        2.92        2.91      0.76 o
   2   1   9       18.24       21.47      1.21 o
   3   1   9        3.44        3.68      1.01 o
   4   1   9        0.63        1.20      0.64 o
   5   1   9        2.83        2.07      1.10 o
   6   1   9       22.52       26.65      2.66 o
   7   1   9        0.88        4.52      2.59 o
  -4   2   9       54.06       50.92      5.41 o
  -3   2   9        0.10        2.94      1.67 o
  -2   2   9      185.78      176.81      5.76 o
  -1   2   9        8.71        9.90      2.10 o
   0   2   9       11.67       10.61      1.15 o
   1   2   9       37.51       37.44      2.29 o
   2   2   9      253.99      263.21      6.02 o
   3   2   9       50.11       50.09      2.78 o
   4   2   9        0.69        1.43      0.60 o
   5   2   9        1.65       -0.35      1.62 o
   6   2   9       15.82       13.95      3.36 o
   7   2   9        1.34       -1.05      2.08 o
  -4   3   9        1.14        5.46      2.85 o
  -3   3   9       40.44       36.42      4.44 o
  -2   3   9        0.03        1.26      1.12 o
  -1   3   9       12.65       12.15      2.39 o
   0   3   9       71.55       73.06      2.56 o
   1   3   9       52.79       47.29      4.29 o
   2   3   9      212.93      207.21      5.59 o
   3   3   9       41.48       40.63      3.38 o
   4   3   9      117.35      116.99      4.55 o
   5   3   9      325.59      313.74      7.69 o
   6   3   9        0.82        0.54      2.17 o
   7   3   9        0.15        0.52      2.25 o
  -4   4   9        0.32       -2.29      2.02 o
  -3   4   9        9.34        6.78      2.23 o
  -2   4   9        2.13        1.34      1.19 o
  -1   4   9        5.99        8.38      1.53 o
   0   4   9        1.55        1.64      0.82 o
   1   4   9       53.16       57.72      3.09 o
   2   4   9       95.79       91.96      3.94 o
   3   4   9       14.87       14.76      2.05 o
   4   4   9       10.91        9.46      2.07 o
   5   4   9        4.33        4.53      1.39 o
   6   4   9        2.47        4.68      2.35 o
   7   4   9        3.72        6.78      3.37 o
  -3   5   9        4.33        3.67      2.31 o
  -2   5   9       21.37       21.82      2.68 o
  -1   5   9       21.60       18.68      2.36 o
   0   5   9        0.00        2.86      2.07 o
   1   5   9       19.02       18.99      1.54 o
   2   5   9       11.25       12.64      1.40 o
   3   5   9        2.08        2.25      1.11 o
   4   5   9        1.50        1.14      1.95 o
   5   5   9       12.15       16.22      2.41 o
   6   5   9       39.89       47.32      3.62 o
  -3   6   9       27.03       20.07      3.85 o
  -2   6   9       17.05       17.36      1.99 o
  -1   6   9        6.86        6.21      1.67 o
   0   6   9        0.17        1.48      1.35 o
   1   6   9       50.05       47.17      5.12 o
   2   6   9       10.83       10.11      1.35 o
   3   6   9       45.97       38.20      2.48 o
   4   6   9       25.90       31.62      2.92 o
   5   6   9        3.47        5.73      1.73 o
   6   6   9        2.19        1.16      1.58 o
  -2   7   9       13.28       14.93      2.47 o
  -1   7   9       19.59       20.19      2.88 o
   0   7   9        1.53       -0.22      1.36 o
   1   7   9        9.45       11.60      2.17 o
   2   7   9      143.78      128.18      5.96 o
   3   7   9      131.75      123.55      4.48 o
   4   7   9       14.34       10.24      1.60 o
   5   7   9        0.01        0.43      1.27 o
   6   7   9        4.60        8.78      2.51 o
   0   8   9      130.38      131.42      9.38 o
   1   8   9       19.65       20.69      6.71 o
   2   8   9        1.58        0.10      1.74 o
   3   8   9       12.37        9.49      2.07 o
   4   8   9        0.32        2.96      1.27 o
   5   8   9        6.46        7.45      1.49 o
  -1  -8  10       17.63       16.67      3.25 o
   0  -8  10       69.02       72.63      6.87 o
   1  -8  10       15.54       21.35      3.97 o
  -3  -7  10       34.40       42.75      5.24 o
  -2  -7  10        7.41        9.82      3.01 o
  -1  -7  10        0.85        0.41      1.62 o
   0  -7  10        9.07        9.00      1.89 o
   1  -7  10        5.70       10.26      2.75 o
   2  -7  10       56.60       73.77      6.63 o
   3  -7  10        0.35       -0.08      2.02 o
  -4  -6  10        0.23        1.59      1.77 o
  -3  -6  10        4.03       11.14      3.15 o
  -2  -6  10        0.18        1.84      1.96 o
  -1  -6  10        2.85        1.70      1.59 o
   0  -6  10       12.12        7.07      2.01 o
   1  -6  10        0.31        1.29      1.92 o
   2  -6  10        1.73        1.10      1.85 o
   3  -6  10        0.49        4.46      2.10 o
   4  -6  10       27.37       35.93      4.82 o
   5  -6  10       30.51       42.98      5.77 o
  -5  -5  10       25.62       33.97      5.13 o
  -4  -5  10        8.18        6.57      1.73 o
  -3  -5  10        0.87        0.02      1.27 o
  -2  -5  10        0.83        0.11      1.18 o
  -1  -5  10        2.10        5.59      2.16 o
   0  -5  10       28.15       27.72      3.82 o
   1  -5  10        9.36       10.87      2.45 o
   2  -5  10      120.41      118.93      7.48 o
   3  -5  10        3.07        2.27      1.85 o
   4  -5  10       28.70       27.50      3.09 o
   5  -5  10        6.43        7.40      1.56 o
  -5  -4  10        1.21        3.13      2.50 o
  -4  -4  10       29.86       31.25      2.97 o
  -3  -4  10       13.86       11.19      1.72 o
  -2  -4  10        8.92        7.53      1.35 o
  -1  -4  10        2.08        1.26      1.25 o
   0  -4  10      358.26      360.05     11.86 o
   1  -4  10        1.57        0.40      1.48 o
   2  -4  10      316.18      326.95     11.81 o
   3  -4  10        7.62        5.93      2.09 o
   4  -4  10        0.90        5.66      3.19 o
   5  -4  10        0.00        1.11      1.27 o
   6  -4  10        6.27        8.00      2.27 o
  -5  -3  10       19.28       16.88      3.39 o
  -4  -3  10        0.50        0.22      1.11 o
  -3  -3  10       57.73       50.49      5.04 o
  -2  -3  10       63.26       65.19      3.41 o
  -1  -3  10        4.84        5.50      1.57 o
   0  -3  10       68.93       72.79      6.81 o
   1  -3  10       77.48       76.67      2.61 o
   2  -3  10      335.84      329.28     11.40 o
   3  -3  10       26.22       25.73      3.71 o
   4  -3  10        2.42        1.66      1.73 o
   5  -3  10        2.19        2.75      1.34 o
   6  -3  10        0.22        0.86      2.36 o
  -5  -2  10       13.49       16.80      3.69 o
  -4  -2  10        5.73        6.70      2.49 o
  -3  -2  10        6.36        6.32      1.45 o
  -2  -2  10      199.66      190.90      6.65 o
  -1  -2  10       18.75       20.83      1.92 o
   0  -2  10       29.48       27.23      2.04 o
   1  -2  10        5.60        5.30      1.02 o
   2  -2  10       41.91       47.30      4.37 o
   3  -2  10        1.84        0.56      1.55 o
   4  -2  10       12.88       13.34      1.90 o
   5  -2  10      256.52      252.76      7.93 o
   6  -2  10        0.00        1.61      1.69 o
   7  -2  10       16.80       22.36      4.23 o
  -5  -1  10        7.83        8.68      3.08 o
  -4  -1  10       14.14       20.68      3.77 o
  -3  -1  10        1.26       -0.93      1.52 o
  -2  -1  10       36.54       36.12      2.40 o
  -1  -1  10        5.62        6.19      0.85 o
   0  -1  10       34.70       33.95      2.18 o
   1  -1  10        0.03       -0.70      1.38 o
   2  -1  10      218.45      220.51      9.05 o
   3  -1  10       49.19       47.54      4.78 o
   4  -1  10       46.51       34.58      2.71 o
   5  -1  10      204.59      191.66      6.62 o
   6  -1  10       36.59       37.90      3.29 o
   7  -1  10        0.76        1.86      2.15 o
  -5   0  10       15.13       15.68      3.85 o
  -4   0  10       25.84       24.00      3.99 o
  -3   0  10       17.76       17.76      3.30 o
  -2   0  10       55.50       57.03      2.23 o
  -1   0  10       25.67       28.85      1.60 o
   0   0  10      190.19      195.22      6.07 o
   1   0  10       82.54       79.06      5.03 o
   2   0  10       53.65       57.65      4.62 o
   3   0  10       70.38       67.16      5.18 o
   4   0  10       39.07       35.23      2.48 o
   5   0  10       67.72       56.34      3.41 o
   6   0  10        0.01       -0.80      1.43 o
   7   0  10        0.29       -4.45      2.96 o
  -4   1  10        2.51        4.22      2.59 o
  -3   1  10       24.07       28.25      4.08 o
  -2   1  10      173.42      175.97      5.46 o
  -1   1  10        0.65        0.87      0.86 o
   0   1  10        8.86        9.62      1.52 o
   1   1  10      204.87      228.27      8.04 o
   2   1  10       19.75       21.00      1.87 o
   3   1  10       22.04       18.56      1.76 o
   4   1  10        4.35        6.74      0.88 o
   5   1  10        9.49       15.26      3.21 o
   6   1  10        0.92        0.34      2.04 o
   7   1  10        2.43        3.75      2.62 o
  -4   2  10       87.43       86.09      7.21 o
  -3   2  10      216.05      189.29      9.84 o
  -2   2  10       19.17       22.81      2.99 o
  -1   2  10        4.65        4.21      1.45 o
   0   2  10       27.24       28.49      2.05 o
   1   2  10        0.69        0.32      0.87 o
   2   2  10       69.94       73.17      3.40 o
   3   2  10        1.49        2.95      1.07 o
   4   2  10        2.05        1.90      1.08 o
   5   2  10        0.09       -3.58      2.65 o
   6   2  10       10.02        6.59      2.58 o
   7   2  10       69.05       84.77      7.92 o
  -4   3  10        0.02        0.50      2.10 o
  -3   3  10       61.11       50.69      5.26 o
  -2   3  10       42.22       42.85      3.28 o
  -1   3  10       34.12       37.13      3.91 o
   0   3  10       51.53       50.43      2.47 o
   1   3  10        1.16        1.43      0.82 o
   2   3  10      675.44      675.21     10.44 o
   3   3  10     1250.25     1250.82     14.68 o
   4   3  10        9.03        9.38      2.12 o
   5   3  10       35.79       30.87      4.30 o
   6   3  10       21.32       20.36      4.12 o
   7   3  10        6.64        9.14      3.16 o
  -3   4  10        5.48        2.84      2.19 o
  -2   4  10        3.89        5.14      1.37 o
  -1   4  10       35.91       32.19      2.96 o
   0   4  10       48.94       56.11      3.54 o
   1   4  10        8.22        8.13      1.12 o
   2   4  10       12.85       13.25      2.83 o
   3   4  10       12.41       12.06      1.79 o
   4   4  10       11.43        8.88      1.71 o
   5   4  10        5.46        3.89      1.42 o
   6   4  10       17.30       18.68      3.93 o
  -3   5  10        0.64       -0.70      1.89 o
  -2   5  10        0.09        3.43      1.60 o
  -1   5  10       20.70       17.76      2.31 o
   0   5  10        0.95        2.36      1.44 o
   1   5  10       34.30       39.89      3.19 o
   2   5  10        2.54        1.21      0.87 o
   3   5  10       63.47       65.97      3.82 o
   4   5  10       18.22       19.36      3.33 o
   5   5  10        0.07        0.88      1.14 o
   6   5  10        8.54       12.18      3.48 o
  -2   6  10        1.77        3.64      1.76 o
  -1   6  10        0.01        1.77      1.73 o
   0   6  10        4.04        4.95      1.51 o
   1   6  10       17.18       16.05      2.75 o
   2   6  10        7.95        5.31      1.18 o
   3   6  10        0.00       -0.08      1.05 o
   4   6  10       32.40       35.25      4.30 o
   5   6  10        0.07        0.78      1.75 o
   6   6  10       16.74       20.68      2.63 o
  -1   7  10       16.30       14.87      4.60 o
   0   7  10       36.16       38.72      3.45 o
   1   7  10       15.34       16.39      2.50 o
   2   7  10       23.93       25.12      2.99 o
   3   7  10        5.49        7.11      1.79 o
   4   7  10       19.00       17.49      2.34 o
   5   7  10        7.92        8.34      1.94 o
   6   7  10        0.40       -0.48      1.83 o
   1   8  10        5.34        3.75      2.48 o
   2   8  10        0.36        1.17      1.32 o
   3   8  10        6.40        9.86      2.19 o
   4   8  10       14.44        9.62      2.10 o
   5   8  10        0.08       -0.44      1.48 o
  -1  -8  11       15.01       14.97      3.66 o
  -2  -7  11       14.05       10.58      2.67 o
  -1  -7  11        0.00        1.25      1.97 o
   0  -7  11        0.07       -0.77      1.80 o
   1  -7  11       40.99       52.60      5.64 o
   2  -7  11       43.65       46.70      5.61 o
  -4  -6  11        0.28       -1.84      1.81 o
  -3  -6  11       45.83       51.14      5.67 o
  -2  -6  11      109.43      100.01      7.52 o
  -1  -6  11        1.72       -1.79      2.20 o
   0  -6  11        4.33        9.97      3.11 o
   1  -6  11       19.22       23.22      3.90 o
   2  -6  11       15.42       25.52      4.00 o
   3  -6  11        0.28        3.85      2.39 o
   4  -6  11        1.50        1.61      1.79 o
  -4  -5  11        0.45        4.53      2.17 o
  -3  -5  11        5.53        5.34      1.43 o
  -2  -5  11       14.02       14.70      2.83 o
  -1  -5  11       29.45       26.50      3.97 o
   0  -5  11       12.62       11.96      2.62 o
   1  -5  11       23.00       20.74      3.57 o
   2  -5  11        4.37        2.87      2.02 o
   3  -5  11        4.43        3.38      2.08 o
   4  -5  11       39.20       52.35      6.02 o
   5  -5  11        0.15        2.97      1.23 o
  -4  -4  11        2.09        1.52      1.70 o
  -3  -4  11        4.29        6.81      1.60 o
  -2  -4  11        0.25        0.14      0.98 o
  -1  -4  11       21.56       17.90      2.53 o
   0  -4  11      112.86      110.99      6.92 o
   1  -4  11       11.44       11.42      2.74 o
   2  -4  11       39.24       38.26      4.52 o
   3  -4  11       26.83       28.29      4.00 o
   4  -4  11       38.14       47.34      5.50 o
   5  -4  11        1.78        1.73      1.46 o
  -4  -3  11        0.66        1.23      1.63 o
  -3  -3  11        2.34        1.26      1.02 o
  -2  -3  11       82.43       82.71      3.97 o
  -1  -3  11        1.62        0.33      1.07 o
   0  -3  11       12.89       11.80      2.35 o
   1  -3  11      236.79      227.16      9.63 o
   2  -3  11       14.03       15.43      3.03 o
   3  -3  11       26.83       26.11      4.00 o
   4  -3  11       13.47       13.68      3.56 o
   5  -3  11        0.03        2.10      1.32 o
   6  -3  11       13.46       17.02      4.30 o
  -4  -2  11        0.48        0.51      1.66 o
  -3  -2  11       34.75       36.26      2.79 o
  -2  -2  11        0.01        0.73      0.86 o
  -1  -2  11       15.50       17.35      1.86 o
   0  -2  11       55.29       55.16      2.86 o
   1  -2  11       38.54       38.62      2.31 o
   2  -2  11        2.82        1.58      1.68 o
   3  -2  11        0.88        1.19      1.63 o
   4  -2  11        2.00        4.83      1.51 o
   5  -2  11        0.06        0.14      1.66 o
   6  -2  11       10.32       13.32      2.30 o
  -4  -1  11       28.22       31.82      4.64 o
  -3  -1  11       17.02       17.05      3.03 o
  -2  -1  11        0.17        0.56      0.85 o
  -1  -1  11        4.36        5.66      0.83 o
   0  -1  11       28.20       30.66      2.18 o
   1  -1  11        2.07        1.93      1.58 o
   2  -1  11       47.28       43.36      4.34 o
   3  -1  11      217.21      210.21      9.89 o
   4  -1  11        9.50        9.13      2.51 o
   5  -1  11       38.42       31.39      3.55 o
   6  -1  11       10.75       17.82      4.01 o
  -4   0  11        0.48        0.20      2.14 o
  -3   0  11        1.22        2.47      1.79 o
  -2   0  11        0.09       -0.79      1.90 o
  -1   0  11      114.44      121.79      3.34 o
   0   0  11       63.11       63.93      2.99 o
   1   0  11       20.73       25.89      3.23 o
   2   0  11        4.78       10.43      2.78 o
   3   0  11        4.21        5.09      2.21 o
   4   0  11        0.13        0.53      1.90 o
   5   0  11        0.43       -1.69      1.68 o
   6   0  11        1.65        6.29      3.07 o
  -4   1  11        5.64        6.50      2.33 o
  -3   1  11       16.60       20.12      3.76 o
  -2   1  11       11.56       11.03      1.61 o
  -1   1  11        3.37        2.55      0.89 o
   0   1  11      168.85      166.95      4.82 o
   1   1  11      110.05      114.08      6.00 o
   2   1  11        0.23       -1.37      1.80 o
   3   1  11       13.60       13.78      2.78 o
   4   1  11       17.65       18.82      3.42 o
   5   1  11        3.66        6.87      2.74 o
   6   1  11        1.76        0.70      2.01 o
  -4   2  11        5.04        7.14      2.65 o
  -3   2  11      231.35      196.39     10.27 o
  -2   2  11       46.88       43.01      3.17 o
  -1   2  11       11.01       13.08      2.55 o
   0   2  11       20.42       20.99      1.82 o
   1   2  11        1.13        0.19      0.84 o
   2   2  11        0.63       -1.41      0.99 o
   3   2  11        8.49        8.27      1.46 o
   4   2  11       22.68       23.75      5.31 o
   5   2  11        1.42        3.07      1.84 o
   6   2  11        0.01       -1.38      2.09 o
  -3   3  11        6.16        4.36      2.33 o
  -2   3  11       20.24       17.54      2.22 o
  -1   3  11        0.43        1.62      1.71 o
   0   3  11        0.05        0.91      1.04 o
   1   3  11        0.01       -0.06      0.84 o
   2   3  11       10.63       11.84      1.68 o
   3   3  11       52.66       60.12      3.46 o
   4   3  11      307.50      313.17      7.84 o
   5   3  11       52.58       50.52      5.46 o
   6   3  11        0.15        0.36      2.23 o
  -3   4  11        8.41        6.49      2.34 o
  -2   4  11        0.22        0.00      1.56 o
  -1   4  11        5.21        6.30      2.22 o
   0   4  11       19.73       22.74      2.56 o
   1   4  11       17.62       17.22      1.60 o
   2   4  11       27.25       28.57      5.52 o
   3   4  11      123.99      125.01      5.04 o
   4   4  11      168.14      166.45      9.47 o
   5   4  11       13.63       13.71      2.18 o
   6   4  11        2.86        6.86      2.88 o
  -2   5  11       13.42       15.42      2.38 o
  -1   5  11       13.68       18.24      2.54 o
   0   5  11      109.46       96.61      6.69 o
   1   5  11        3.54        5.97      1.66 o
   2   5  11       21.41       18.97      1.80 o
   3   5  11       10.03        6.28      1.48 o
   4   5  11        9.10        9.65      1.78 o
   5   5  11        2.53        2.45      2.16 o
   6   5  11        2.86        5.32      2.70 o
  -2   6  11        5.18        8.72      2.59 o
  -1   6  11        2.30        1.22      1.73 o
   0   6  11        1.75        2.14      1.37 o
   1   6  11        0.43        0.11      1.19 o
   2   6  11       12.28       15.27      2.43 o
   3   6  11        4.97        5.48      1.22 o
   4   6  11        0.27        0.53      1.31 o
   5   6  11       41.41       39.62      3.55 o
   6   6  11       44.21       54.06      6.15 o
   0   7  11       10.61       10.00      2.21 o
   1   7  11       22.89       25.83      3.16 o
   2   7  11      152.04      150.52     13.16 o
   3   7  11       17.69       16.84      2.48 o
   4   7  11       11.31        7.84      1.48 o
   5   7  11       18.30       16.87      5.90 o
   6   7  11        0.69        1.78      1.85 o
   3   8  11        0.27        1.34      2.04 o
   5   8  11        6.61       -1.48      2.28 o
   0  -7  12        0.92        0.86      1.75 o
  -3  -6  12        0.75       -2.35      2.12 o
  -2  -6  12       10.15       15.85      3.42 o
  -1  -6  12        0.23        1.72      1.65 o
   0  -6  12       21.37       26.43      4.10 o
   1  -6  12       31.69       33.06      4.44 o
   2  -6  12       18.33       13.44      3.17 o
   3  -6  12       49.98       39.24      5.24 o
  -4  -5  12       42.90       45.01      5.18 o
  -3  -5  12        7.79        8.45      2.29 o
  -2  -5  12        1.10        0.35      1.45 o
  -1  -5  12       27.75       24.43      3.89 o
   0  -5  12        6.21        5.03      2.01 o
   1  -5  12       20.95       23.93      3.84 o
   2  -5  12        1.37        2.45      2.11 o
   3  -5  12       14.00       13.29      3.17 o
   4  -5  12        1.70       -1.17      2.18 o
  -4  -4  12        3.43        2.31      1.84 o
  -3  -4  12        0.00        0.28      1.70 o
  -2  -4  12        6.07        8.23      1.54 o
  -1  -4  12       28.02       28.00      3.75 o
   0  -4  12      103.79      104.76      7.03 o
   1  -4  12       12.60       11.37      2.52 o
   2  -4  12        3.68        1.62      1.99 o
   3  -4  12        0.19        1.12      1.78 o
   4  -4  12       10.26       12.29      3.39 o
   5  -4  12       32.42       42.42      3.21 o
  -4  -3  12       27.50       28.77      4.42 o
  -3  -3  12       33.16       29.44      2.76 o
  -2  -3  12        0.19        0.94      0.91 o
  -1  -3  12       12.82       15.39      1.83 o
   0  -3  12      609.91      629.99     16.19 o
   1  -3  12      958.71      984.24     20.82 o
   2  -3  12        3.91        3.05      1.58 o
   3  -3  12        0.53        5.48      2.30 o
   4  -3  12       28.40       35.91      4.88 o
   5  -3  12        0.06       -0.17      1.32 o
   6  -3  12       11.54       10.35      2.95 o
  -4  -2  12        0.30        0.75      1.99 o
  -3  -2  12       36.70       34.38      4.32 o
  -2  -2  12       16.58       17.56      2.06 o
  -1  -2  12        0.71        1.71      1.65 o
   0  -2  12       10.15       12.65      2.39 o
   1  -2  12       20.89       22.11      1.84 o
   2  -2  12       30.60       20.39      3.22 o
   3  -2  12        0.32        2.83      2.05 o
   4  -2  12       76.63       74.21      4.73 o
   5  -2  12       50.08       40.93      3.48 o
   6  -2  12       17.35       19.56      4.19 o
  -4  -1  12        0.09       -0.35      1.92 o
  -3  -1  12       42.04       37.44      4.48 o
  -2  -1  12        0.55        1.11      1.89 o
  -1  -1  12       40.95       41.19      2.72 o
   0  -1  12       13.51       11.64      1.14 o
   1  -1  12       67.63       73.40      5.37 o
   2  -1  12       15.91       17.96      3.09 o
   3  -1  12        0.11        0.93      1.56 o
   4  -1  12       24.77       15.50      3.27 o
   5  -1  12      184.95      201.98     11.18 o
   6  -1  12       31.39       28.87      4.88 o
  -4   0  12        0.05       -1.34      1.95 o
  -3   0  12        3.29        5.14      2.07 o
  -2   0  12        0.69        0.00      1.50 o
  -1   0  12        3.96        5.68      1.17 o
   0   0  12        4.32        4.08      0.90 o
   1   0  12        3.73        1.82      1.78 o
   2   0  12        5.60        6.73      2.56 o
   3   0  12       60.08       52.43      5.04 o
   4   0  12       98.71       88.30      6.94 o
   5   0  12       53.22       50.89      5.68 o
   6   0  12       25.36       25.12      4.54 o
  -3   1  12       46.13       48.72      5.52 o
  -2   1  12       71.13       83.05      6.42 o
  -1   1  12       87.84       86.78      4.00 o
   0   1  12      164.59      162.93      5.05 o
   1   1  12        9.41       13.67      2.52 o
   2   1  12        0.00       -2.24      1.95 o
   3   1  12       22.01       21.20      3.30 o
   4   1  12        0.84        1.70      2.10 o
   5   1  12        0.02        5.26      2.57 o
   6   1  12        2.99        0.19      2.08 o
  -3   2  12        2.63        7.54      2.69 o
  -2   2  12       48.19       49.55      3.43 o
  -1   2  12        4.02        4.15      1.55 o
   0   2  12       22.37       23.09      3.00 o
   1   2  12        0.51        0.36      1.59 o
   2   2  12        0.40        1.25      0.92 o
   3   2  12        0.03        1.28      1.07 o
   4   2  12        0.22        0.73      0.89 o
   5   2  12       48.98       53.28      5.83 o
   6   2  12       69.35       85.33      7.84 o
  -3   3  12        0.08        0.69      1.85 o
  -2   3  12       52.58       49.25      3.74 o
  -1   3  12        3.54        0.34      1.45 o
   0   3  12        0.07        1.11      1.43 o
   1   3  12       17.07       19.66      2.62 o
   2   3  12      382.69      388.76      8.65 o
   3   3  12       15.75       15.12      1.87 o
   4   3  12       32.74       30.43      2.70 o
   5   3  12       25.21       18.23      3.65 o
   6   3  12        3.15        2.61      2.26 o
  -2   4  12        0.00        1.41      1.37 o
  -1   4  12        0.79        1.87      2.20 o
   0   4  12       27.35       30.02      5.01 o
   1   4  12       78.25       69.54      4.15 o
   2   4  12        1.31        2.52      1.38 o
   3   4  12       66.52       58.47      3.66 o
   4   4  12       45.49       45.22      3.55 o
   5   4  12        0.01       -0.06      2.05 o
   6   4  12        0.02       -0.86      2.30 o
  -2   5  12        0.45        0.91      2.07 o
  -1   5  12        0.16        1.36      2.16 o
   0   5  12       26.78       29.87      3.07 o
   1   5  12        4.38        4.36      2.52 o
   2   5  12        1.47        2.84      1.75 o
   3   5  12       51.41       48.13      3.46 o
   4   5  12        0.48       -0.69      1.19 o
   5   5  12        2.11        1.21      2.18 o
   6   5  12        4.67        2.75      2.15 o
  -1   6  12        8.66        6.46      2.68 o
   0   6  12        1.15        4.47      1.65 o
   1   6  12        3.65        7.10      1.95 o
   2   6  12        6.05        9.63      2.08 o
   3   6  12        1.87        2.18      1.38 o
   4   6  12        0.10       -0.96      1.31 o
   5   6  12       39.34       40.79      6.81 o
   1   7  12        2.88        1.48      2.07 o
   2   7  12        1.76        6.30      2.90 o
   3   7  12        6.01        5.29      2.59 o
   4   7  12        1.80        2.68      1.26 o
   5   7  12        0.05        0.38      2.34 o
  -2  -6  13        9.66        8.73      2.42 o
  -1  -6  13        0.67        4.06      2.38 o
   0  -6  13        3.35        0.81      1.59 o
   1  -6  13        8.40        8.16      2.72 o
   2  -6  13        0.00        0.62      2.16 o
  -3  -5  13       10.01       10.60      2.81 o
  -2  -5  13       15.55       25.21      3.86 o
  -1  -5  13        0.71       -0.21      1.80 o
   0  -5  13        7.29        7.01      2.58 o
   1  -5  13        7.22        7.74      2.62 o
   2  -5  13        0.60        1.56      2.08 o
   3  -5  13        9.64       10.61      3.27 o
  -3  -4  13        1.67        3.24      1.91 o
  -2  -4  13       19.87       23.63      3.38 o
  -1  -4  13        2.15        0.65      1.47 o
   0  -4  13       13.93       22.18      3.70 o
   1  -4  13       15.04       11.94      3.03 o
   2  -4  13        9.25       11.11      3.10 o
   3  -4  13       10.47       13.21      3.56 o
   4  -4  13        1.13        0.51      2.05 o
  -4  -3  13        0.48       -1.14      1.95 o
  -3  -3  13        4.10        4.97      2.31 o
  -2  -3  13        7.57        6.17      1.52 o
  -1  -3  13       54.64       57.81      5.23 o
   0  -3  13      138.75      135.70      7.97 o
   1  -3  13        6.78        5.19      2.34 o
   2  -3  13       48.20       45.30      5.14 o
   3  -3  13       21.72       20.26      3.62 o
   4  -3  13        2.08       -2.22      2.57 o
   5  -3  13        8.17        6.97      3.06 o
  -3  -2  13        4.00        8.35      2.78 o
  -2  -2  13        8.58        8.57      1.89 o
  -1  -2  13        2.82        3.02      1.26 o
   0  -2  13       48.05       57.21      3.29 o
   1  -2  13      108.05      109.82      7.20 o
   2  -2  13       53.66       49.59      5.26 o
   3  -2  13       20.56       24.55      4.16 o
   4  -2  13        5.60        5.80      1.79 o
   5  -2  13       18.11       23.87      4.39 o
  -3  -1  13       19.76       21.58      3.68 o
  -2  -1  13       55.80       51.57      5.05 o
  -1  -1  13        0.05       -0.14      0.86 o
   0  -1  13        5.84        5.49      1.70 o
   1  -1  13        0.07        0.99      1.00 o
   2  -1  13       15.70        9.35      2.59 o
   3  -1  13        0.22        1.83      2.28 o
   4  -1  13        1.02        4.49      2.55 o
   5  -1  13       72.18       60.59      6.59 o
  -3   0  13        4.17        5.89      2.30 o
  -2   0  13        0.18        1.49      1.56 o
  -1   0  13        0.29        1.90      1.09 o
   0   0  13        1.93        1.31      0.67 o
   1   0  13        1.79        1.11      1.62 o
   2   0  13        3.76        3.35      2.14 o
   3   0  13       69.09       71.42      6.15 o
   4   0  13       75.08       71.83      6.53 o
   5   0  13       20.26       17.43      3.73 o
   6   0  13       40.13       41.13      5.53 o
  -3   1  13        5.23        4.76      2.41 o
  -2   1  13       87.50       90.48      6.99 o
  -1   1  13        4.85        3.48      1.26 o
   0   1  13      121.99      129.60      4.70 o
   2   1  13        1.03       -0.41      1.55 o
   3   1  13        6.88        8.49      2.42 o
   4   1  13        1.24       -0.05      1.62 o
   5   1  13        3.73        1.71      2.12 o
   6   1  13        1.31        0.61      2.29 o
  -3   2  13        0.05        4.16      2.39 o
  -2   2  13      115.32      125.24      8.38 o
  -1   2  13       34.91       38.84      3.01 o
   0   2  13        0.01        3.10      1.64 o
   1   2  13       16.19       15.64      2.04 o
   2   2  13       40.71       48.91      4.63 o
   3   2  13       15.57       16.36      2.03 o
   4   2  13        5.41        4.77      2.31 o
   5   2  13        0.54        2.52      1.73 o
   6   2  13       41.93       64.96      7.03 o
  -2   3  13        7.87        9.36      1.82 o
  -1   3  13       33.10       39.36      4.48 o
   0   3  13        0.33        1.62      1.72 o
   1   3  13        0.04        2.87      1.28 o
   2   3  13       38.41       39.02      4.38 o
   3   3  13        0.20        0.89      1.15 o
   4   3  13        9.34        6.67      1.68 o
   5   3  13        3.91        6.35      2.75 o
   6   3  13       19.36       16.24      3.66 o
  -2   4  13        0.34        0.58      1.71 o
  -1   4  13        0.93        4.09      2.37 o
   0   4  13       14.73       19.53      3.58 o
   1   4  13        0.02       -0.89      1.31 o
   2   4  13      268.91      274.19      6.43 o
   3   4  13      761.33      730.06     12.94 o
   4   4  13       14.79       15.81      5.15 o
   5   4  13        1.68        6.29      2.79 o
   6   4  13       49.71       55.66      6.61 o
  -2   5  13       10.46       10.34      3.29 o
  -1   5  13       15.12       15.80      3.48 o
   0   5  13        0.38        1.47      2.17 o
   1   5  13        0.21       -0.97      1.31 o
   2   5  13        5.69        5.61      1.74 o
   3   5  13       31.78       28.05      2.82 o
   4   5  13       26.31       26.44      3.65 o
   5   5  13        4.14        4.84      3.43 o
   0   6  13        1.10        0.62      1.57 o
   1   6  13        4.57        6.23      2.50 o
   2   6  13       10.84       16.14      2.55 o
   3   6  13        2.45        1.43      2.64 o
   4   6  13        2.09        4.86      2.19 o
   5   6  13       19.60       21.66      2.73 o
   3   7  13       19.05       17.80      4.02 o
   4   7  13        0.62       -1.61      1.89 o
   5   7  13        2.63        5.71      2.66 o
  -2  -5  14       56.88       68.21      6.41 o
  -1  -5  14        9.56        4.94      2.32 o
   0  -5  14        0.00       -1.06      2.25 o
   1  -5  14        6.52        5.50      2.44 o
   2  -5  14        3.13        7.13      2.79 o
  -2  -4  14       15.76       11.37      2.63 o
  -1  -4  14       10.54        8.37      2.50 o
   0  -4  14       19.39       19.63      3.71 o
   1  -4  14        0.55       -0.27      1.82 o
   2  -4  14        0.08       -1.49      1.72 o
   3  -4  14       89.02      102.98      8.29 o
  -3  -3  14        2.90        4.11      1.96 o
  -2  -3  14        9.55        8.86      2.39 o
  -1  -3  14       31.95       29.30      3.97 o
   0  -3  14      254.19      290.40     11.95 o
   1  -3  14        0.00        4.15      2.40 o
   2  -3  14        0.27       -1.48      1.96 o
   3  -3  14       51.34       53.66      5.89 o
   4  -3  14        0.01        3.64      3.09 o
  -3  -2  14        3.65        0.91      1.95 o
  -2  -2  14       18.67       15.58      3.09 o
  -1  -2  14      126.07      131.66      5.31 o
   0  -2  14       73.30       75.03      6.16 o
   1  -2  14        0.78       -2.00      1.85 o
   2  -2  14        0.82        1.71      1.93 o
   3  -2  14       19.56       27.22      4.48 o
   4  -2  14        0.64        0.68      3.06 o
   5  -2  14        9.81       11.72      3.00 o
  -3  -1  14        0.17        1.23      2.12 o
  -2  -1  14        3.75        0.43      1.73 o
  -1  -1  14       16.49       16.45      2.04 o
   0  -1  14        0.31       -1.51      1.11 o
   1  -1  14       29.86       27.07      2.41 o
   2  -1  14        0.98        0.95      1.87 o
   3  -1  14        6.85       11.13      3.06 o
   4  -1  14        0.16       -0.46      1.88 o
   5  -1  14        0.10        2.99      2.58 o
  -3   0  14        1.82        1.89      2.15 o
  -2   0  14        0.80        2.24      1.88 o
  -1   0  14        4.62        1.70      1.37 o
   0   0  14        4.22        4.47      1.36 o
   1   0  14        0.63        1.37      1.53 o
   2   0  14       18.51       14.59      3.16 o
   3   0  14      160.89      151.98      9.09 o
   4   0  14        7.27        5.49      2.22 o
   5   0  14       19.09       18.60      3.89 o
  -2   1  14       13.56       11.16      2.83 o
  -1   1  14        2.06        1.61      1.68 o
   0   1  14        5.10       11.11      2.45 o
   1   1  14       10.18        9.16      2.06 o
   2   1  14       13.54        8.24      2.55 o
   3   1  14        1.14        0.75      2.17 o
   4   1  14       41.16       35.72      4.89 o
   5   1  14        1.75        4.72      2.27 o
  -2   2  14        1.15       -1.67      1.76 o
  -1   2  14       44.47       45.39      5.10 o
   0   2  14       20.74       17.28      3.01 o
   1   2  14       61.80       60.36      3.61 o
   2   2  14        0.05        0.47      1.44 o
   3   2  14        4.19        3.62      2.01 o
   4   2  14        5.11        5.48      2.40 o
   5   2  14       21.52       30.45      4.61 o
  -1   3  14        0.42       -0.09      1.28 o
   0   3  14        0.00        1.22      1.72 o
   1   3  14        7.64       10.00      2.43 o
   2   3  14        3.24        3.65      1.67 o
   3   3  14       55.32       51.31      3.58 o
   4   3  14        7.75        7.54      1.63 o
   5   3  14        1.29        5.77      2.78 o
  -1   4  14        3.43        3.52      1.63 o
   0   4  14       14.69       14.95      3.44 o
   1   4  14       65.61       73.40      6.48 o
   2   4  14       15.85       16.75      2.39 o
   3   4  14       46.47       47.54      3.55 o
   4   4  14        9.85       12.54      2.11 o
   5   4  14        8.43        7.99      2.70 o
  -1   5  14       29.56       22.32      4.01 o
   0   5  14        0.24       -1.69      2.38 o
   1   5  14       32.62       32.31      3.36 o
   2   5  14        1.02        2.41      1.35 o
   3   5  14        4.04        2.40      1.45 o
   4   5  14       22.12       16.16      2.35 o
   5   5  14        0.77        2.41      2.62 o
   1   6  14        0.93        0.29      1.94 o
   2   6  14        9.14        7.67      1.96 o
   3   6  14        0.14       -0.36      3.20 o
   4   6  14        0.01       -2.11      1.66 o
   5   6  14        4.37        2.93      2.24 o
   0  -5  15        2.17        2.78      2.10 o
  -2  -4  15        2.42        0.71      1.68 o
  -1  -4  15        4.46        6.86      2.35 o
   0  -4  15       14.55       12.27      2.96 o
   1  -4  15        0.26        0.54      2.04 o
   2  -4  15       23.82       31.65      4.96 o
  -1  -3  15        0.20       -0.28      1.80 o
   0  -3  15        0.95        3.65      2.01 o
   1  -3  15       28.61       24.89      4.09 o
   2  -3  15        1.99        0.72      2.25 o
   3  -3  15        7.06        4.26      2.59 o
  -2  -2  15        4.46        0.86      1.53 o
  -1  -2  15       26.91       32.09      4.20 o
   0  -2  15      209.62      233.92     10.80 o
   1  -2  15      480.37      518.87     16.56 o
   2  -2  15        8.26        9.02      3.00 o
   3  -2  15        1.19        7.67      3.12 o
   4  -2  15       10.43        8.78      2.03 o
  -2  -1  15        0.32        2.38      2.12 o
  -1  -1  15        2.59        0.26      1.40 o
   0  -1  15        1.36        0.52      1.21 o
   1  -1  15        6.97        2.77      1.97 o
   2  -1  15        9.61        9.30      2.93 o
   3  -1  15        8.05       13.16      3.42 o
   4  -1  15        2.45        0.79      2.11 o
  -2   0  15        1.73        3.71      2.34 o
  -1   0  15        6.09        6.66      2.54 o
   0   0  15        1.37        3.70      1.29 o
   1   0  15        0.39        1.77      1.94 o
   2   0  15       23.50       23.02      3.86 o
   3   0  15       28.89       20.77      3.91 o
   4   0  15        8.50        5.06      2.53 o
   5   0  15       26.80       30.11      4.88 o
  -2   1  15        2.15        3.28      2.08 o
  -1   1  15       15.41       14.83      3.04 o
   0   1  15        8.61       10.05      2.49 o
   1   1  15       37.05       34.90      2.81 o
   2   1  15        0.13       -1.83      1.68 o
   3   1  15       18.31       21.94      3.84 o
   4   1  15       17.55       13.20      3.36 o
   5   1  15        1.83        2.25      2.41 o
  -1   2  15       73.93       77.33      6.82 o
   0   2  15       33.86       32.89      4.17 o
   1   2  15       57.15       57.31      5.20 o
   2   2  15       11.81        8.46      2.45 o
   3   2  15        1.77        2.48      2.03 o
   4   2  15        5.14       11.54      2.88 o
   5   2  15       26.73       48.27      5.99 o
  -1   3  15       24.86       20.46      3.84 o
   0   3  15        5.93       10.01      2.80 o
   1   3  15       11.69        9.97      2.59 o
   2   3  15        4.62        6.35      1.60 o
   3   3  15        3.09        3.19      2.10 o
   4   3  15        3.53        4.65      2.06 o
   5   3  15       61.23       64.78      6.99 o
  -1   4  15        2.35        3.35      2.05 o
   0   4  15        3.76        4.57      2.43 o
   1   4  15       81.37       84.34      6.97 o
   2   4  15       97.33      106.85      5.51 o
   3   4  15        0.23        3.01      1.49 o
   4   4  15        1.33       -0.40      1.37 o
   5   4  15       27.52       31.62      4.90 o
   0   5  15        2.61        0.83      2.26 o
   1   5  15       40.50       31.71      4.77 o
   2   5  15       41.29       39.11      3.72 o
   3   5  15       54.83       45.09      3.84 o
   4   5  15        7.14        4.70      1.51 o
   4   6  15        3.08        0.78      2.04 o
  -1  -4  16        1.30        1.36      1.89 o
   0  -4  16        1.09        1.09      1.62 o
  -1  -3  16        5.95        3.84      2.02 o
   0  -3  16        2.84        4.21      2.11 o
   1  -3  16       45.84       39.19      4.92 o
   2  -3  16       26.63       26.85      4.43 o
   0  -2  16        0.02        1.86      2.02 o
   1  -2  16       16.12       15.01      3.58 o
   2  -2  16       84.82       90.10      7.97 o
   3  -2  16        8.07       10.29      3.46 o
  -2  -1  16        0.19       -1.11      2.03 o
  -1  -1  16        0.46       -0.32      1.43 o
   0  -1  16        4.34        1.23      1.92 o
   1  -1  16       13.18       13.40      2.99 o
   2  -1  16        8.96        6.13      2.42 o
   3  -1  16        1.92        0.94      1.49 o
  -1   0  16        0.16       -0.31      1.73 o
   0   0  16        3.86        0.93      1.61 o
   1   0  16        9.29       12.93      1.98 o
   2   0  16        7.91        2.49      1.78 o
   3   0  16        0.91        0.00      2.08 o
   4   0  16        2.11        6.10      3.14 o
  -1   1  16        2.61        6.47      2.61 o
   0   1  16        0.00        0.46      1.51 o
   1   1  16        5.89        8.79      2.88 o
   2   1  16        6.97        5.62      2.38 o
   3   1  16       39.09       37.13      5.09 o
   4   1  16       26.71       24.83      4.28 o
   0   2  16       10.03       10.98      2.97 o
   1   2  16        3.27        2.89      1.97 o
   2   2  16        0.34       -1.58      1.60 o
   3   2  16        5.25        7.11      2.67 o
   4   2  16       27.47       30.65      5.02 o
   1   3  16        3.99        3.09      1.91 o
   2   3  16        1.00       -1.36      1.74 o
   3   3  16        0.13        1.09      1.76 o
   4   3  16        1.10        2.15      2.12 o
   0   4  16        0.80        2.01      2.27 o
   1   4  16       15.50       12.17      3.36 o
   2   4  16       90.75      104.93      7.97 o
   3   4  16        9.87        5.87      2.71 o
   4   4  16       30.68       40.28      5.41 o
   3   5  16       81.23       66.90      6.54 o
   0  -3  17        1.25       -2.10      2.26 o
   0  -2  17       53.63       39.43      5.29 o
   1  -2  17        0.41        0.70      1.80 o
   2  -2  17        1.00       -0.34      2.15 o
   1  -1  17       15.55       20.86      3.96 o
   2  -1  17        4.49       -0.17      1.92 o
  -1   0  17       19.02       24.13      3.89 o
   1   0  17        1.03        2.42      2.04 o
   2   0  17        0.70        1.90      1.96 o
   3   0  17        1.61       -1.46      2.04 o
   0   1  17        0.52        0.95      2.12 o
   2   1  17       17.14       19.83      3.64 o
   3   1  17        3.58        2.04      2.39 o
   2   2  17        5.20        6.22      1.93 o
   3   2  17        0.50       -1.08      1.92 o
   2   3  17        5.52        7.05      2.83 o
   4   3  17       31.89       32.65      4.90 o
   1  -1  18       45.32       43.84      5.58 o
   2   0  18       42.33       36.98      5.14 o
 
